# Supplementary material for: Cardiovascular safety of celecoxib in rheumatoid arthritis and osteoarthritis patients: A systematic review and meta-analysis
Source: PLoS One. 2021 Dec 21;16(12):e0261239. doi: 10.1371/journal.pone.0261239 (PMC8691614; doi:10.1371/journal.pone.0261239)
Supplement: S5 Appendix — (XLS) [file pone.0261239.s005.xls]

## Sheet: Sheet1
Study：
Methods	surname of first author
	year of publication
	statistical approaches(?
	publication source（期刊名称）
	country
	study design
	study dates
	duration(weeks)
Participants	sex(%F)
	the mean age of participants
	ethnicity
	disease(RA, OA or both)
	inclusion criteria
	sample size
Interventions	interventions（制剂、给予途径、剂量、给予频率）
	controls（制剂、给予途径、剂量、给予频率）
Notes	Study registration
	time of follow-up
	纳入研究作者的重要结论
	通讯邮箱
Funding
Declaration of Interest

## Sheet: Sheet2
	Study：	Methods								Participants								Interventions			Notes				Funding	Declaration of Interest
		surname of first author	year of publication	publication source（期刊名称）	country	study design	study dates	duration(weeks)	Groups	sample size (randomized)(or taking medicine?)	sample size (completed study)	sex(%F)	the mean age of participants	ethnicity	disease(RA, OA or both)	inclusion criteria	Patients with CV risk(former CHF, UA, uncontrolled HT, stroke, TIA, heart failure, etc)	interventions（制剂、给予途径、剂量、给予频率）	controls（制剂、给予途径、剂量、给予频率）	If aspirin is allowed, and its dosage	Study registration	time of follow-up	所纳入的研究的作者的重要结论	通讯邮箱
1	Bingham2007	Bingham	2007	Rheumatology	74 centres in USA	Two 26-week, multi-centre, randomized, double-blind, double-dummy, placebo-controlled, two-part studies	Unclear	26	Etorcoxib	231	173	66.2	62.1(10.2)	Asian, Black, Hispanic, White, Other	OA	Patients were otherwise healthy males or non-pregnant females, 40 yrs of age, with a diagnosis of OA of the knee or hip >6 months, and were American Rheumatology Association (ARA) functional Class I, II or III.	Excluded	etoricoxib 30mg qd, celecoxib 200mg qd or one of two placebo groups for 12 weeks		Yes, 325mg or less, once daily	ClinicalTrials.gov Identifiers: NCT00092768	Eligible patients were evaluated at the study centres following 2, 4, 8 and 12 weeks of treatment (part I), and following 16 and 26 weeks of treatment (part II).	Etoricoxib 30mg qd was at least as effective as celecoxib 200mg qd and had similar safety in the treatment of knee and hip OA; both were superior to placebo.The safety profiles of etoricoxib and celecoxib were similar over 26 weeks, including pre-defined AEs, with no safety risks noted compared with placebo over 12 weeks. Both active treatments had increased mean SBP and DBP from baseline over 26…	Clifton.bingham@jhmi.edu	The study was funded by Merck & Co., Inc.; S.S.S., A.M.T., S.B., B.J.F. and K.O’B. are employees of Merck. C.O.B. has served as a clinical trial investigator for Merck & Co., Inc., Pfizer, Novartis and McNeil, and as a consultant to Merck & Co., Inc., Novartis and McNeil. A.I.S. has received compensation from Merck & Co., Inc. for lectures, symposia and consulting, and for research from Merck & C…	S.S.S., A.M.T., S.B., B.J.F. and K.O’B. are employees of Merck. C.O.B. has served as a clinical trial investigator for Merck & Co., Inc., Pfizer, Novartis and McNeil, and as a consultant to Merck & Co., Inc., Novartis and McNeil. A.I.S. has received compensation from Merck & Co., Inc. for lectures, symposia and consulting, and for research from Merck & Co., Inc., Pfizer, Abbott, Novartis and McNe…
									Celecoxib	241	165	69.7	62.5(9.3)
									Placebo	127	79	65.4	62.8(9.7)
									Total	599	417	67.4	62.4
									Etorcoxib	244	184	69.7	61.9(9.6)								ClinicalTrials.gov Identifiers: NCT00092791
									Celecoxib	247	180	61.9	62.2(9.5)
									Placebo	117	55	65	60.9(8.6)
									Total	608	419	65.6	61.8
2	Birbara2006	Birbara	2006	Current Medical Research and Opinion	at investigative sites in the United States	Two randomized, double-blind, parallel-group, placebo controlled studies	(They) were conducted at investigative sites in the United States from February to November 2003. The studies were initiated and completed prior to 30th September 2004, when Merck & Co. Inc., announced the voluntary worldwide market withdrawal of rofecoxib.	6	Rofecoxib	160	145	70.6	59.5(10.2)	Asian, Black, Hispanic, White, Other	OA	Patients included in the studies were at least 40 years of age with a clinical diagnosis of knee OA for at least 6 months, and had an American Rheumatology Association (ARA) functional class rating of I, II, or III. Participants also had to require regular treatment with a nonselective NSAID, COX-2 selective inhibitor, or acetaminophen.	Excluded	rofecoxib 12.5 mg qd, celecoxib 200 mg qd, or placebo, respectively,		Yes, low-dose	unclear	Clinical efficacy and safety data, including laboratory monitoring, were collected at weeks 2, 4, and 6 after the randomization (baseline) visit.	Rofecoxib 12.5 mg and celecoxib 200 mg provided comparable efficacy over 6 weeks, and both were significantly more efficacious than placebo. The medications demonstrated similar safety compared to one another and placebo.	cabirbara@aol.com	This study was funded by Merck & Co. Inc.	unclear
									Celecoxib	157	143	73.9	61.3(9.2)
									Placebo	78	57	71.8	60.5(11.6)
									Total	395	345	72.2	60.4
									Rofecoxib	159	142	61.6	61.5(10.4)
									Celecoxib	169	143	65.1	60.7(11.2)
									Placebo	85	59	70.6	60.4(11.2)
									Total	413	344	64.9	60.9
3	Cannon2008	Cannon	2008	Arch Drug Inf	at 60 centers in the United States	A 12-week, randomized, parallel-group, double-blind, placebo controlled trial	unclear	12	Placebo	111	79	67.6	57.8(10.1)	unclear	OA	The study group consisted of men and women aged ⱖ40 years old who had been diagnosed with osteoarthritis and treated with NSAIDS and/or COX-2 inhibitors within the previous year.	Excluded	Etoricoxib 90 mg once daily, celecoxib 200 mg twice daily, ibuprofen 800 mg three times daily, or placebo. In addition, they received matching placebos for the other three treatments.		No	unclear	Unclear	Etoricoxib was comparable to placebo, celecoxib, and ibuprofen for effects on the CV risk markers measured.	cpcannon@ partners.org	unclear	Disclosures: P.M. DiBattiste, C. Chen, S.P. Curtis, J.Viscusi, and T. Ahmed are or were employees of Merck & Co., Inc., and C. Chen, S.P. Curtis, J. Viscusi, and T. Ahmed own stock and/or hold stock options in the Company. C Cannon currently receives research grant support from the following companies: Accumetrics; AstraZeneca; Bristol-Myers Squibb; GlaxoSmithKline; Merck; Sanofi-Aventis; and Sch…
									Etorcoxib	108	83	63	59.3(10.6)
									Celecoxib	107	84	59.6	59.3(10.3)
									Ibuprofen	107	83	57.9	56.8(10.2)
									Total	433	329	62.1	58.3
4	Clegg2006(GAIT)	Clegg	2006	The new England journal of medicine	at 16 clinical centers in USA	multicenter, double-blind, placebo- and celecoxib-controlled Glucosamine/chondroitin Arthritis Intervention Trial (GAIT)	Recruitment began November 29, 2000, at 13 clinical centers, and 3 centers were added to the study in February 2003 to ensure timely recruitment. The study was completed on July 8, 2004.	24	Placebo	313	248	63.9	58.2(9.8)	White, Black, Other	OA	Eligible patients were at least 40 years of age and had clinical evidence (knee pain for at least six months and on the majority of days during the preceding month) and radiographic evidence (tibiofemoral osteophytes of at least 1 mm [Kellgren and Lawrence grade 2 or 3]) of osteoarthritis.	Included	1500 mg of glucosamine daily, 1200 mg of chondroitin sulfate daily, both glucosa mine and chondroitin sulfate, 200 mg of celecoxib daily, or placebo for 24 weeks		Unclear	ClinicalTrials.gov number, NCT00032890	atients were evaluated at baseline and 4, 8, 16, and 24 weeks after randomization.	Glucosamine and chondroitin sulfate alone or in combination did not reduce pain effectively in the overall group of patients with osteoarthritis of the knee.	gait.study@hsc. utah.edu.	Supported by a contract from the National Center for Complementary and Alternative Medicine and the National Institute of Arthritis and Musculoskeletal and Skin Diseases (NO1AR92236).	Drs. Bingham, Brandt, Clegg, Hooper, and Schnitzer report having received consulting fees or having served on advisory boards for McNeil Consumer and Specialty Pharmaceuticals. Drs. Brandt, Moskowitz, Schnitzer, and Schumacher report having received consulting fees or having served on advisory boards for Pfizer. Dr. Brandt reports having equity interests in Pfizer. Drs. Moskowitz and Weisman repo…
									Glucosamine	317	242	62.8	58.6(10.2)
									Chondroitin sulfate	318	248	64.5	58.2(10.0)
									G+CS	317	254	62.8	58.6(10.6)
									Celecoxib	318	266	66.7	59.4(11.1)
									Total	1583	1258	64.1	58.6
5	Conaghan2012	Conaghan	2012	Rheumatology	71 centres in the Czech Republic, Germany, Poland and the UK	A multicentre, double-blind controlled stud	Between May 2008 and April 2009, 1591 patients were screened, 1399 patients were randomized and 1395 patients went on to receive treatment.	12	IDEA-033 50mg	233	219	55.8	61.6	unclear	OA	Eligible patients were aged >45 years with a primary diagnosis of functional class IIII knee OA and met ACR clinical classification criteria for knee OA	Excluded	50 or 100mg ketoprofen in 2.2 or 4.4 g, respectively, of Transfersome gel (IDEA-033), 2.2 or 4.4 g ketoprofen-free vehicle (TDT 064 gel), 100 mg oral celecoxib (Pfizer, NY, USA) or oral placebo-matching celecoxib		Unclear	ClinicalTrials.gov, NCT00716547	Follow-up visits took place at the end of week 2, and at weeks 6, 9 and 12	IDEA-033 was not superior to ketoprofen-free vehicle, but both formulations were superior to oral placebo and non-inferior to celecoxib in reducing OA knee pain.	p.conaghan@leeds.ac.uk	Funding: This work was supported by IDEA AG, Germany (sponsor of the clinical trial).	P.C. has served on Speakers’ Bureaux for or has received consultancy fees from AstraZeneca, Janssen, Merck, Pfizer and Pro Bono Entrepreneur Ltd. M.R. was an employee of IDEA AG at the time the study and is a paid consultant of Pro Bono Bio Entrepreneur Ltd. J.D. has previously received investigator grants and consultancy fees from IDEA AG. G.C. was the CEO of IDEA during the time of the study. W…
									2.2g TDT 064/vehicle	238	221	71.8	60.1
									IDEA-033 100mg	230	206	62.6	59.9
									4.4g TDT 064/vehicle	236	212	72.2	62.3
									Oral celecoxib	235	209	66.9	62
									Oral placebo	228	189	66.1	61.3
									Total	1399	1256	66	61.2
6	Cryer2012(PROBE)	Cryer	2012	Am J Gastroenterol	783 centers in the United States	a prospective, randomized, open-label, blinded endpoint (PROBE) study	Between October 2006 and November 2010, a total of 4,035 celecoxib and of 4,032 nsNSAID patients were randomized and included in the intent-to-treat analyses	24	Celecoxib	4035	2596	75.6	63.3(6.3)	unclear	OA	Patients aged ≥ 55 years with a clinical diagnosis of osteoarthritis, who required daily NSAID therapy for the management of osteoarthritis symptoms, were eligible.	Excluded	Celecoxib and nsNASIDs. The nsNSAID in the comparator group was any nsNSAID of the investigator ’ s choice, prescribed within the dosages allowed in the US package insert. Celecoxib or nsNSAID dosage could be adjusted within the US prescribing guidelines.		No	clinicaltrials.gov identifi er: NCT00373685.	Unclear	Celecoxib was associated with a lower risk of clinically signifi cant upper and / or lower GI events than nsNSAIDs.	Byron.Cryer@UTSouthwestern.edu	is study was sponsored by Pfi zer. Editorial support was provide	Byron Cryer has served as a consultant for Pfi zer, Astra-Zeneca, PLx Pharma, McNeil Consumer Products, and Ritter Pharmaceuticals, and has received consulting fees, honorarium, and travel support from Pfi zer. Chunming Li and Manuela Berger are full-time employees of Pfi zer and own stocks and shares in Pfi zer. Lee S. Simon has served as a consultant for Pfi zer, Astra-Zeneca, PLx Pharma, Logic…
									nsNSAID	4032	2611	76	63.3(6.4)
									Total	8067	5207	75.8	63.3
7	Dahlberg2009	Dahlberg	2009	Scand J Rheumatol	124 general practitioner centres in Sweden and Norway	a 1-year, randomized, double-blind, doubledummy, parallel-group trial	The trial was conducted from 24 August 1999 to 25 October 2001 at 124 general practitioner centres in Sweden and Norway	52	Celecoxib	463	277	68	70(7.0)	unclear	OA	Male and female patients were eligible for inclusion in the study if they were aged at least 60 years and had a clinical diagnosis of OA of the hip or knee according to American College of Rheumatology (ACR) classification criteria with a functional capacity classification of I–III.	Excluded	celecoxib 200 mg once daily or diclofenac 50 mg twice daily		Yes, <=75mg/d	unclear	Patients were to be followed for 52 weeks, with six study visits (at baseline and at weeks 4, 13, 26, 39, and 52).	Over 1 year, celecoxib was associated with a significantly lower incidence of hepatic and cardiorenal AEs, and a significantly lower incidence of reduced haemoglobin levels, than diclofenac.	leif.dahlberg@med.lu.se	unclear	Leif E Dahlberg, Ingar Holme, Kjetil Høye, and Bo Ringertz received a consulting fee from Pfizer Inc for their work in the steering committee of the CAESAR trial. Kjetil Høye has received clinical research funding from Pfizer Inc.
									Diclofenac	462	273	69	71(7.3)
									Total	925	550	68.5	70.5
8	Essex2012	Essex	2012	Journal of International Medical Research	47 centres in the USA	randomized, double-blind, doubledummy trial	between March 2004 and January 2005	24	Celecoxib	296	202	64.9	60.0(10.7)	Caucasian, Black, Asian, Other	OA	Men and women aged ≥ 40 years, with OA of the knee diagnosed according to American College of Rheumatology criteria29 and who were determined by their physician to be eligible for chronic NSAID therapy, were considered for inclusion	Included	either 200 mg celecoxib orally once daily or 500 mg naproxen orally twice daily,		yes, <=325mg/d	unclear	There were five study visits, defined as: screening (1 – 14 days prior to the first dose of study medication); baseline (within 24 h before the first dose of study medication; index joint designated at this visit); month 1 (days 27 – 33 after the first dose of study medication); month 3 (days 86 – 94 after the first dose of study medication); and month 6 (days 175 – 185 after the first dose of st…	In summary, celecoxib provided relief of OA symptoms and improvement in physical function that was similar to naproxen over a 6-month period.	margaret.essex@pfizer.com	The study was sponsored by Pfizer Inc., New York, New York, USA. Editorial support was provided by Dr Christina Campbell, PAREXEL, Uxbridge, UK and was funded by Pfizer Inc.	Dr Margaret Noyes Essex, Dr Pritha Bhadra, and Dr George Sands are full-time employees of Pfizer Inc.
									Naproxen	293	189	67.6	60.7(11.1)
									Total	589	391	66.2	60.3
9	Gibofsky2003	Gibofsky	2003	ARTHRITIS & RHEUMATISM	61 centers in the US and Canada	randomized, placebo-controlled, double-blind, multicenter study	Unclear	6	Celecoxib	189	158	69	62.2(10.5)	unclear	OA	Male and female adults (>=40 years old) with OA of the knee, diagnosed according to ACR criteria (15), were eligible for participation if they satisfied the following criteria: a functional capacity class rating of I, II, or III at the time of screening (16), OA in a flare state at baseline (flare criteria are defined below), and a negative serum or urine pregnancy test (for women of childbearing…	Included	either celecoxib 200 mg/day, rofecoxib 25 mg/day, or placebo.		yes, <=325mg/d	unclear	The treatment period was 6 weeks (⫾3 days), with visits scheduled at week 3 (21 ⫾ 2 days) and week 6 (42 ⫾ 3 days).	Celecoxib 200 mg/day and rofecoxib 25 mg/day are equally efficacious in treating the signs and symptoms of OA.	gibofskya@hss.edu.	Supported by Pharmacia Corporation.	unclear
									Rofecoxib	190	161	66	63.4(10.3)
									Placebo	96+2=98	64	65	63.1(9.9)
									Total	477	383	67	62.9
10	Hawel2003	Hawel	2003	International Journal of Clinical Pharmacology and Therapeutics	at 4 rehabilitation centers for rheumatic diseases in Austria	This double-blind, randomized, multicenter, mononational, active comparator controlled clinical trial	January 2001 to February 2002	15 days	Dexibuprofen	74	62	55.41	55.30(10.09)	unclear	OA	148 inpatients, free to carry on usual daily activities, with confirmed symptomatic OA of the hip according to Lequesne [1982] and daily joint pain within the past 3 months were eligible for clinical trial participation, on condition that they had at least moderate intensity ofpain within the past 48 hours (corresponds to a rating of4 on a numeric scale from 1– 10 [Max et al. 1991]	Included	Dexibuprofen 400 mg n=74 Celecoxib 100 mg n=74		On the other hand, patients were allowed to continue using low-dose aspirin for nonarthritis-related indications if the dose was stable.	unclear	The inpatients were examined at baseline, at Day 8 and at Day 15.	from gastrointestinal disorders. Conclusion: In the presented clinical trial dexibuprofen has at least equal efficacy and a comparable safety/tolerability profile as celecoxib in adult patients suffering from osteoarthritis of the hip.	stefan.kaehler@ gebro.com	unclear	unclear
									Celecoxib	74	62	43.24	53.20(9.41)
									Total	148	124	49.325	54.25
11	MacDonald2017(SCOT)	MacDonald	2017	European Heart Journal	It was conducted in the UK, Denmark, and the Netherlands	The SCOT trial used a Prospective, Randomized, Open label, Blinded Endpoint evaluation (PROBE) design8	We screened and gained consent from 8872 subjects between 29 January 2008 and 27 March 2013 and randomized 7297 across 9 trial centres and 706 primary care practices	unclear	Celecoxcib	3647	1888	58.1	68.6(6.2)	unclear	OA&RA	Potential participants were identified in primary care. Those who responded to an invitation letter to participate, gave consent, and satisfied inclusion and exclusion criteria were randomly assigned to switch to prescribed celecoxib (the celecoxib group) or to continue their usual prescribed nsNSAID (the nsNSAID group) using a central randomization system.	excluded	The mean doses of NSAIDs taken per day in Scotland where full data were available were 169.8 (SD 80.6) mg for celecoxib, 79.4 (38.3) mg for diclofenac, 675.9 (345.9) mg for ibuprofen, and 581.0 (263.4) mg for naproxen		unclear	unclear	Unclear	In subjects 60 years and over, free from CV disease and taking prescribed chronic nsNSAIDs, CV events were infrequent and similar on celecoxib and nsNSAIDs. There was no advantage of a strategy of switching prescribed nsNSAIDs to prescribed celecoxib.	t.m.macdonald@dundee.ac.uk	Funding An unrestricted Investigator Initiated Research Grant from Pfizer USA to the University of Dundee. The University of Dundee was the legal sponsor of the study (responsible for all aspects of the trial). Some of the funding received from Pfizer USA went towards salaries for Dundee staff (TMM, IM AW, EF) and staff at other Universities. The University of Dundee disbursed study funding to al…	Conflict of interest: The University of Dundee received reimbursement from Pfizer for ISM and TMM in connection with the SCOT. In the last 5 years TMM has received honoraria for lectures and consulting from NiCox, Novartis, and Astra Zeneca in relation to NSAID therapies and from other companies regarding other therapeutic areas. The Medicines Monitoring Unit holds research grants from Pfizer, Me…
									nsNSAID	3650	2500	60.8	68.2(6.1)
									Total	7297	4388	59	68
12	McKenna2001(1)	McKenna	2001	Scand J Rheumatol	Fifty-four institutions across the United States	double-blind, randomised, placebo-controlled, multicentre, parallel group study.	unclear	6	Placebo	200	129	66	60.4	unclear	OA	All patients had OA of the knee con®rmed according to ACR criteria (20). OA was required to be symptomatic as evidenced by a de®ned worsening of the signs and symptoms of the disease following discontinuation of treatment with NSAIDs or other analgesic medications.	included	celecoxib 100 mg BID, diclofenac 50 mg TID or placebo.		Patients were allowed to continue using aspirin for non-arthritis related indications if the dose was stable.	unclear	Patients were treated with study medication for 6 weeks with visits occurring at 2 weeks and 6 weeks after the first dose of study drug.	Celecoxib 200 mg daily is as effective as diclofenac 150 mg daily for relieving signs and symptoms of OA of the knee, including pain, and has a rapid onset of action. However, celecoxib appears to have a superior safety and tolerability pro®le.	unclear	This study was supported by Pharmacia Corporation.	The authors acknowledge the collaboration and commitment of all of the study investigators and their staff without whom the present study would not have been possible. Andrew R. Baldassare, St. Louis, MO; Herbert Baraf, Wheaton, OH; Richard Bath, Cincinnati, OH; Eugene P. Boling, Rancho Cucamonga, CA; A. McKay Brabham, III, Columbia, SC; Milan L. Brandon, San Diego, CA; Francis X. Burch, San Anto…
									Celecoxib	201	159	68	61.9
									Diclofenac	199	162	62	62.7
									Total	600	450	65.3	61.7
13	McKenna2001(2)	McKenna	2001	Journal of Clinical Rheumatology	at 20 investigational sites in the United States	double-blind, double-dummy, placebo-controled, randomized study	Between February and May 2000	6	Celecoxib	63	49	67	62(10.0)	Caucasian, others	OA	Adults aged 40 years or older were eligible for participation in the study if they met the classification of "knee OA" based on the American College of Rheumatology criteria, were in a functional capacity classification of Ⅰ-ⅠⅠⅠ at screening, and had symptoms of OA that were defined as worening of the signs and symptoms of the disease following discontinuation of treatment with NSAIDs or other an…	Included	celecoxib 200mg q.d.(n=63), rofecoxib 25mg q.d.(n=59), placebo q.d.(n=60).		yes, <=325mg/d	unclear	At each visit, patients were asked if they had experienced any symptoms not related to their arthritis at Weeks 3 and 6 following baseline.	Once-daily doses of celecoxib 200mg and rofecoxib 25mg offer comparable efficacy and are an effective alternative to conventional NSAIDs in the management of OA.	unclear	The study was supported by Pharmacia and Pfizer, Incorporated.	unclear
									Rofecoxib	59	49	71	61.5(10.0)
									Placebo	60	44	75	63.2(10.8)
									Total	182	142	70.9	62.2
14	Nissen2016(PRECISION)	Nissen	2016	The NEW ENGLAND JOURNAL of MEDICINE	13 countries	PRECISION was a randomized, multicenter, double-blind, noninferiority trial involving patients who were at increased cardiovascular risk and had rheumatoid arthritis or osteoarthritis.	between October 23, 2006, and June 30, 2014	The mean durations of treatment and follow-up, respectively, were 20.3±16.0 and 34.1±13.4 months for all patients: 20.8±16.0 and 34.2±13.4 months in the celecoxib group, 20.5±15.9 and 34.2±13.3 months in the naproxen group, and 19.6±16.0 and 33.8±13.6 months in the ibuprofen group.	Celecoxib	8072		64.1	63.0(9.5)	White, Black, Asian, Unspecidied or other	OA&RA	We enrolled patients who were 18 years of age or older and who, as determined by the patient and physician, required daily treatment with NSAIDs for arthritis pain; patients whose arthritis pain was managed adequately with acetaminophen were not eligible. A key inclusion criterion was established cardiovascular disease or an increased risk of the development of cardiovascular disease (defined in …	Included	celecoxib group (mean [±SD] daily dose, 209±37 mg), the naproxen group (852±103 mg), or the ibuprofen group (2045±246 mg) with matching placebo		yes, <=325mg/d	ClinicalTrials.gov number, NCT00346216	Unclear	Celecoxib, as compared with either naproxen or ibuprofen, met all four prespecified noninferiority requirements (P<0.001 for noninferiority in both comparisons).	nissens@ ccf.org	Funded by Pfizer	Dr. Solomon and Dr. Lüscher report receiving grant support to their institutions from Pfizer; Dr. Libby, receiving consulting fees from MedIntelligence, lecture fees from MedIntelligence, Omniprex, and HealthScience Media, and travel support from the Academy for Continued Healthcare Learning (ACHL), Healthcare21 Communications, PSL Group Services, MEDCON International, Regeneron Pharmaceuticals, …
									Naproxen	7969		63.9	63.3(9.4)
									Ibuprofen	8040		64.4	63.2(9.4)
									Total	24081		64.1	63.2
15	Sampalis2012	Sampalis	2012	Nutrition Journal	Canada	a randomized, double blind, placebo and active comparator controlled study.	Unclear	90days	UP446 250mg/day	15	14	67	62.8(10.8)	unclear	OA	1. Age between 40 and 75 years; both genders admissible. 2. Evidence of measurable symptoms of osteoarthritis of the knee and/or hip requiring the use of acetaminophen, anti-inflammatory agents or opioid analgesics.	Excluded	(Placebo, CMC capsule), (UP446 250 mg/day), (UP446 500 mg/day) and (Celecoxib, 200 mg/day).		unclear	unclear	At 30, 60, and 90 days of treatment.	Based on current findings UP446 is safe and efficacious alternative to established anti-inflammatory medications for alleviating OA symptoms as measured by the WOMAC Index.	lbrownell@unigen.net	unclear	LB is an employee of Unigen; JSS received funds to conduct the clinical trial from Unigen.
									UP446 500mg/day	15	13	60	54.6(14.8)
									Celecoxib 200mg/day	15	12	67	57.6(12.6)
									Placebo	15	13	60	55.3(14.3)
									Total	60	52	63.3	57.6(13.2)
16	Sawitzke2010	Sawitzke	2010	Ann Rheum Dis	the United States	A 24-month, double-blind, placebo-controlled study, conducted at nine sites in the US ancillary to the Glucosamine/chondroitin Arthritis Intervention Trial, enrolled 662 patients with knee OA who satisfi ed radiographic criteria.	Unclear	24	Placebo	131		65.7	56.9(9.8)	unclear	OA	at least 40 years of age with clinical evidence of painful OA of the knee for at least 6 months and radiographic evidence of OA as determined by a Kellgren and Lawrence grade 2- or grade 3-rated radiograph of the index knee.	unclear	subset continued to receive their randomised treatment: glucosamine 500 mg three times daily, CS 400 mg three times daily, the combination of glucosamine and CS, celecoxib 200 mg daily, or placebo		unclear	unclear	Unclear	In conclusion, findings from this study provide important longer-term safety information on the use of glucosamine and CS given alone or in combination and the use of celecoxib in a 2-year placebo-controlled trial for treatment of OA of the knee.	allen.sawitzke@hsc.utah.edu	Supported by NIH (National Institute of Arthritis and Musculoskeletal and Skin Diseases and National Center for Complementary and Alternative Medicine, contract N01-AR-2236.	Competing interests: None.
									Glucosamine	134		68.7	56.7(10.5)
									Chondroitin	126		73	56.3(8.8)
									GS+C	129		65.1	56.7(10.7)
									Celecoxib 200mg/day	142		65.5	57.6(10.6)
									Total	662		67.5	56.9
17	Schnitzer2011	Schnitzer	2011	Clin Rheumatol	Canada, USA, Germany, Italy, UK	13-week, multicenter, randomized, double-blind, double-dummy, placebo- and positiveinternal (celecoxib)-controlled, parallel-group study	Unclear	13	Lumiracoxib	427	337	63	61.7(10.27)	White Caucasians, Black/African Americans, Others	OA	The study recruited male and female outpatients aged ≥40 years with symptomatic primary OA of the hip according to the American College of Rheumatology (ACR) criteria and who had experienced symptoms for at least 3 months prior to screening.	Excluded	lumiracoxib 100 mg once daily (o.d.) (n=427), celecoxib 200 mg o.d. (n=419), or matching placebo o.d. (n=416) administered orally		Unclear	clinicaltrials.gov: number NCT00154219	unclear	Overall, the safety of lumiracoxib 100 mg o.d. was similar to placebo and celecoxib 200 mg o.d. All treatments were well tolerated.	tjs@northwestern.edu	Novartis designed the study in collaboration with the independent authors. Both Novartis and the independent authors were involved in the collection, analysis, and interpretation of the data, as well as in the writing of the report and in the decision to submit the paper for publication. Novartis was the sponsor funding the role of the medical editor/writer.	TJS has received research grants from Genzyme, Novartis, Lilly, and Pfizer, and honoraria from Merck, Novartis, and NicOx. He has an ownership interest in NicOx and has consultancy/advisory board relationships with NicOx, Merck, and Novartis. DD has received speaking honoraria and research grants from several pharmaceutical companies including Novartis. BS and TM have no conflict of interest to d…
									Celecoxib 200mg/day	419	327	61.3	61.7(9.72)
									Placebo	416	287	60.6	61.4(10.06)
									Total	1262	951	61.6	61.6
18	Silverstein2000(CLASS)	Silverstein	2000	JAMA	386 centers in the United States and Canada	prospective, randomized doubleblind trial	September 1998 to March 2000	26	Celecoxib 200mg/day	3987	2376	68.5	60.6	White, Black, Hispanic, Asian, Other	OA&RA	Outpatients aged 18 years or older were eligible to participate in the study if, on screening, they were diagnosed as having RA or OA evident for at least 3 months and were expected to require continuous treatment with an NSAID for the duration of the trial.	included	celecoxib, 400 mg twice per day (2 and 4 times the maximum RA and OA dosages, respectively; n=3987); ibuprofen, 800 mg 3 times per day (n=1985); or diclofenac, 75 mg twice per day (n=1996)		yes, <=325mg/d	unclear	after a baseline visit, follow-up clinic visits took place at weeks 4, 13, and 26 after the initial dose of medication, and every 13 weeks thereafter	In this study, celecoxib, at dosages greater than those indicated clinically, was associated with a lower incidence of symptomatic ulcers and ulcer complications combined, as well as other clinically important toxic effects, compared with NSAIDs at standard dosages.	James.B.Lefkowith@monsanto.com	This study was funded by Pharmacia.	Ms Burr and Drs Zhao, Kent, Lefkowith, Verburg, and Geis are employees of Pharmacia, manufacturer of celecoxib. In addition, all authors who are not Pharmacia employees are paid consultants for Pharmacia. This study was funded by Pharmacia.
									NSAID	3981	2197	69.1	59.8
									Total	7968	4573	68.8	60.2
19	Simon1999	Simon	1999	JAMA	79 clinical sites in the United States and Canada	Randomized, multicenter, placebo-controlled, double-blind trial	from September 1996 thorugh February 1998.	12	Placebo	231	101	73	54	unclear	RA	Men and women outpatients aged 18 years or older were eligible to participate in the study if they fulfilled the American College of Rheumatology (ACR-20) criteria for a diagnosis of RA evident for 3 months or longer and were in a functional class of I, II, or III.	included	celecoxib, 100 mg, 200 mg, or 400 mg twice per day (n = 240, 235, and 218, respectively); naproxen, 500 mg twice per day (n = 225); or placebo (n = 231).		yes, <=325mg/d	unclear	with follow-up at weeks 2, 6, and 12	Thus, one of the major impediments that can limit the effective use of conventional NSAIDs, upper GI tract toxic effects, may potentially be obviated by the use of celecoxib.	unclear	This study was supported by G.D. Searle & Co, Skokie, Ill.	DrsSimon,Graham,Weaver,Kivitz, and Lipsky have received compensation from Searle/ Monsanto for serving on speakers’ bureaus, serving as consultants, or for clinical trial participation. Drs Hubbard, Isakson, Yu, Verburg, Zhao,andGeis are employeesofSearle/Monsanto.DrSimonhasalsoreceivedcompensationfromMerck&Co,Johnson&Johnson,WyethAyerst,Bristol-MyersSquibb,Amgen,Procter&Gamble, Pfizer Inc, Roche…
									Celecoxib 100mg	240	154	74	54
									Celecoxib 200mg	235	158	73	55
									Celecoxib 400mg	218	137	72	54
									Naproxen 500mg	225	138	72	55
									Total	1149	688	72.8	54.4
20	Smugar2006	Smugar	2006	Current Medical Research and Opinion	USA	These were multicenter, randomized, double-blind, parallel-group, placebo-controlled studies,	Between October 1999 and September 2000	6+6=12	Rofecoxib 12.5mg (study 1)	456	382	66.2	61.8	Asian, Black, Hispanic-American, Native American, White, Other	OA	Male and female patients, at least 40 years of age, with a clinical diagnosis of OA of the knee or hip for at least 6 months and American College of Rheumatology functional Class I, II, or III, requiring regular treatment with prescription-strength NSAIDs (including COX-2 inhibitors), were enrolled if they met study entry criteria.	Excluded	QD treatment with either rofecoxib 12.5 mg, rofecoxib 25 mg, celecoxib 200 mg, or matching placebos in Study 1		yes, <=81mg/d	unclear	Clinical efficacy and safety data, including laboratory monitoring, were collected at weeks 2, 4, and 6 after the baseline visit.	Rofecoxib 25 mg was significantly better than celecoxib 200 mg in relieving night pain at 6 weeks in one study; this was not confirmed in the accompanying study.	steven_smugar@merck.com	This study was funded by Merck and Company, Inc.	Drs. Smugar and Tershakovec and Mr. Polis are employees of Merck & Co., Inc. Dr. Schnitzer has served as a consultant to GlaxoSmithKline, Merck & Co., Inc., NicOx, Novartis, and Winston Laboratories, has received clinical research support from Endo Pharmaceuticals, Merck & Co., Inc., Novartis, Pfizer, and Winston Laboratories, and has equity interest in NicOx SA. Dr. Weaver has financial interest…
									Rofecoxib 25mg	459	397	68.6	60.9
									Celecoxib	456	376	67.5	61.8
									Placebo	150	93	68.7	61.8
									Total	1521	1248	67.6	61.5
									Rofecoxib 25mg (study2)	471	412	66.2	61.8	Asian, Black, Hispanic-American, Native American, White, Other				QD rofecoxib 25 mg, celecoxib 200 mg, or matching placebos in Study 2			unclear
									Celecoxib	460	392	65.7	62
									Naproxen 500mg	151	93	67.5	62.5
									Total	1082	897	66.2	62
21	Williams2001	Williams	2001	CLINICAL THERAPEUTICS	98 clinical sites in the United States,	prospective, randomized, double-blind, placebo-controlled, parallel-group study.	Unclear	6	Placebo	244	164	73	61.3(11.6)	White, Black, Hispanic, Asian, Other	OA	Patients eligible for participation in this study were adults with a diagnosis of OA of the knee, as determined by the American College of Rheumatology clinical and radiographic criteria. 22,23 Eligible patients had a flare of OA of the knee and a Functional Capacity Classification of I, II, or III.	included	Patients who satisfied the entry criteria were randomly assigned to receive celecoxib 100 mg BID, celecoxib 200 mg QD, or placebo for 6 weeks.		yes, <=325mg/d	unclear	weeks 2 and 6 of the 6week treatment period.	The results of this 6-week study suggest that 200 mg QD and 100 mg BID regimens of the COX-2 inhibitor celecoxib are equally well tolerated and effective in treating the signs and symptoms of OA, thereby providing flexibility to both patients and physicians in choosing a celecoxib dosing regimen.	unclear	This research was supported by Pharmacia Corporation Research and Development, Skokie, Illinois, and Pfizer Inc, New York, New York.	unclear
									Celecoxib 100mg	243	194	69	62.0(11.8)
									Celecoxib 200mg	231	191	69	61.3(12.2)
									Total	718	549	70	61.5
22	Wittenberg2006	Wittenberg	2006	Arthritis Research & Therapy	in 32 centres in Germany	double-blind, placebo and active comparator controlled, parallel group study	Unclear	1	Lumiracoxib	144		54.2	64.7(7.8)	unclear	OA	Male or female patients aged 50 years or older with moderateto-severe symptomatic OA of the knee, according to the American College of Rheumatology criteria [23], were eligible for inclusion.	included	te-to-severe symptomatic knee osteoarthritis. Patients received lumiracoxib 400 mg/day (four times the recommended chronic dose in osteoarthritis; n = 144), placebo (n = 75), or celecoxib 200 mg twice daily (n = 145)		unclear	unclear	Following 7 days of study medication, patients had a final clinic visit, during which final pain assessments were made, pain records from the patient diary were reviewed, and repeat functional status and safety assessments were made. Each patient was contacted by telephone for follow up approximately 14 days after study completion.	Lumiracoxib 400 mg (four times the recommended chronic dose in OA) had a rapid onset of action in patients with OA of the knee, with an analgesic effect significantly superior to that of placebo that was demonstrated as early as three hours following the first dose.	orthorw@st-elisabeth-hospital.de	This study was funded by Novartis Pharma AG. Preparation of the manuscript was supported by an educational grant from Novartis Pharma AG. Editorial support in preparing the manuscript was provided by Thomson ACUMED.	Taiwo OA Fashola, Helen J Thurston, Klaus J Burger and Ulrich Trechsel were employees of Novartis when the study was conducted. All other authors have declared that they have no competing interests.
									Celecoxib	145		62.8	65.3(9.5)
									Placebo	75		56	64.8(9.0)
									Total	364		58	65
	一例房颤但无关，应该删除这篇
