# Supplementary material for: Cardiovascular safety of celecoxib in rheumatoid arthritis and osteoarthritis patients: A systematic review and meta-analysis
Source: PLoS One. 2021 Dec 21;16(12):e0261239. doi: 10.1371/journal.pone.0261239 (PMC8691614; doi:10.1371/journal.pone.0261239)
Supplement: S6 Appendix — (XLS) [file pone.0261239.s006.xls]

## Sheet: Sheet1
1(1)	Study:Bingham2007(Study1)	ITT	Safety analyses included all randomized patients who took at least one dose of study medication
	Outcome Measures(Dichotomous)	Total participants(n=368)
		Celecoxib group		Placebo group
	Primary outcomes	Events	Total	Events	Total
	1.all cause mortality
	2.cardiovascular mortality
	3.myocardial infarction(fatal and non-fatal)
	4.stroke(fatal and non-fatal)
	Secondary outcomes
	1.atrial fibrillation
	2.arrhythmias
	3.angina
	4.revascularisation
	5.thrombiotic CV AE (cerebrovascular accident)	1	241	0	127
	Outcome Measures(Continuous)	Total participants(n=368)
		Celecoxib group(n=241)		Placbo group(n=127)
	Secondary outcomes	Mean	SD	Mean	SD
	1.total cholesterol(TC)
	2.triglycerides(TG)
	3.HDL
	4.LDL
	5.Systolic Blood Pressure	-0.7	0.9	-0.5	1.3
	6.Diastolic Blood Pressure	-0.5	0.6	0.6	0.9
	SBP (SE) 26 weeks	0.9	1
	DBP (SE) 26 weeks	0.1	0.6
1(2)	Study:Bingham2007(Study2)	ITT
	Outcome Measures(Dichotomous)	Total participants(n=358)
		Celecoxib group		Placebo group
	Primary outcomes	Events	Total	Events	Total
	1.all cause mortality
	2.cardiovascular mortality
	3.myocardial infarction(fatal and non-fatal)	1	241	0	117	√
	4.stroke(fatal and non-fatal)
	Secondary outcomes
	1.atrial fibrillation
	2.arrhythmias
	3.angina
	4.revascularisation
	5.coronary artery disease	0	241	1	117
	Outcome Measures(Continuous)	Total participants(n=358)
		Celecoxib group(n=241)		Placebo group(n=117)
	Secondary outcomes	Mean	SD	Mean	SD
	1.total cholesterol(TC)
	2.triglycerides(TG)
	3.HDL
	4.LDL
	5.Systolic Blood Pressure	-0.2	0.9	1.1	1.6
	6.Diastolic Blood Pressure	-0.2	0.6	-0.4	1.1
	SBP (SE) 26 weeks	1.8	0.9
	DBP (SE) 26 weeks	0.1	0.6
2	Study: Birbara2006(study1&2)	mITT
	Outcome Measures(Dichotomous)	Total participants(n=)
		Celecoxib group		Placebo group
	Primary outcomes	Events	Total	Events	Total
	1.all cause mortality
	2.cardiovascular mortality
	3.myocardial infarction(fatal and non-fatal)
	4.stroke(fatal and non-fatal)
	Secondary outcomes
	1.atrial fibrillation
	2.arrhythmias
	3.angina
	4.revascularisation
	5.transient ischemic attack and hypertentive crisis[Serious thrombotic cardiovascular adverse experiences]	0	157+169=326	1	78+85=163		√
	Outcome Measures(Continuous)	Total participants(n=)
		Celecoxib group(n=)		Control group(n=)
	Secondary outcomes	Mean	SD	Mean	SD
	1.total cholesterol(TC)
	2.triglycerides(TG)
	3.HDL
	4.LDL
	5.Systolic Blood Pressure
	6.Diastolic Blood Pressure
3	Study:Cannon2008	ITT
	Outcome Measures(Dichotomous)	Total participants(n=325)
		Placebo group		Celecoxib group		Ibuprofen group
	Primary outcomes	Events	Total	Events	Total	Events	Total
	1.all cause mortality
	2.cardiovascular mortality
	3.myocardial infarction(fatal and non-fatal)	0	111	1	107	0	107	√
	4.stroke(fatal and non-fatal)
	Secondary outcomes
	1.atrial fibrillation
	2.arrhythmias
	3.angina
	4.revascularisation
	5.others
	Outcome Measures(Continuous)	Total participants(n=325)
		Placebo group(n=111)		Celecoxib group(n=107)		Ibuprofen group(n=107)
	Secondary outcomes	Mean	SD	Mean	SD	Mean	SD
	1.total cholesterol(TC)
	2.triglycerides(TG)
	3.HDL
	1. LDL-C (Randomization)	127.2	37.6	131.1	34.8	124.8	30.9
	2. LDL-C (Week12)	123.2	29.5	127.7	34.4	124.2	30.9
	3. SBP (Randomization)	125.5	31.1	128.3	13	127.1	14.4
	4. SBP (week12)	126.7	14.4	131.8	14.4	127.8	16.2
	5. DBP (Randomization)	78.3	7.7	77.3	7	79.2	8
	6. DBP (week12)	78.9	9	78.3	7.9	77.1	8.2
4	Study: Choi2014	ITT
	Outcome Measures(Dichotomous)	Total participants(n=145)
		Pelubiprofen group		Celecoxib group
	Primary outcomes	Events	Total	Events	Total
	1.all cause mortality
	2.cardiovascular mortality
	3.myocardial infarction(fatal and non-fatal)
	4.stroke(fatal and non-fatal)
	Secondary outcomes
	1.atrial fibrillation
	2.arrhythmias
	3.angina
	4.revascularisation
	5.cardiovascular events(具体不详）	1	77	1	68
	Outcome Measures(Continuous)	Total participants(n=)
		Celecoxib group(n=)		Control group(n=)
	Secondary outcomes	Mean	SD	Mean	SD
	1.total cholesterol(TC)
	2.triglycerides(TG)
	3.HDL
	4.LDL
	5.Systolic Blood Pressure
	6.Diastolic Blood Pressure
4	Study: Clegg2006	不确定	用了on treatment
	Outcome Measures(Dichotomous)	Total participants(n=)
		Celecoxib group		Placebo group
	Primary outcomes	Events	Total	Events	Total
	1.all cause mortality
	2.cardiovascular mortality
	3.myocardial infarction(fatal and non-fatal)
	4.stroke(fatal and non-fatal)	1	266	0	248	√	√
	Secondary outcomes
	1.atrial fibrillation(数据不详)
	2.arrhythmias
	3.angina
	4.revascularisation
	5.transient ischemic attack
	Outcome Measures(Continuous)	Total participants(n=)
		Celecoxib group(n=)		Control group(n=)
	Secondary outcomes	Mean	SD	Mean	SD
	1.total cholesterol(TC)
	2.triglycerides(TG)
	3.HDL
	4.LDL
	5.Systolic Blood Pressure(数据不详)
	6.Diastolic Blood Pressure
5	Study: Conaghan2012	taking at least one medicine
	Outcome Measures(Dichotomous)	Total participants(n=460)
		Celecoxib group		Placebo group
	Primary outcomes	Events	Total	Events	Total
	1.all cause mortality
	2.cardiovascular mortality
	3.myocardial infarction(fatal and non-fatal)
	4.stroke(fatal and non-fatal)
	Secondary outcomes
	1.atrial fibrillation
	2.arrhythmias
	3.angina
	4.revascularisation
	5.tachycardia	1	233	1	227		√
	vascular	4	233	1	227
	Outcome Measures(Continuous)	Total participants(n=)
		Celecoxib group(n=)		Control group(n=)
	Secondary outcomes	Mean	SD	Mean	SD
	1.total cholesterol(TC)
	2.triglycerides(TG)
	3.HDL
	4.LDL
	5.Systolic Blood Pressure
	6.Diastolic Blood Pressure
6	Study: Cryer2012	不确定,提了ITT
	Outcome Measures(Dichotomous)	Total participants(n=8067)
		Celecoxib group		nsNSAID group
	Primary outcomes	Events	Total	Events	Total
	1.all cause mortality	5	4035	2	4032	√
	2.cardiovascular mortality	3	4035	0	4032	√
	3.myocardial infarction(fatal and non-fatal)	2	4035	3	4032	√
	4.stroke(fatal and non-fatal)	3	4035	3	4032	√
	Secondary outcomes
	1.atrial fibrillation
	2.arrhythmias
	3.angina	2	4035	1	4032	√
	4.revascularisation(coronary)	4	4035	0	4032	√
	5.transient ischemic attack	2	4035	2	4032
	6.APTC-like events (acute myocardial infarction, stroke, cardiovascular death)[学姐没填]	8	4035	6	4032
	7.venous and peripheral arterial thrombotic event	1	4035	3	4032
	8.congestive heart failure	0	4035	1	4032	√
	Outcome Measures(Continuous)	Total participants(n=)
		Celecoxib group(n=)		Control group(n=)
	Secondary outcomes	Mean	SD	Mean	SD
	1.total cholesterol(TC)
	2.triglycerides(TG)
	3.HDL
	4.LDL
	5.Systolic Blood Pressure
	6.Diastolic Blood Pressure
7	Study:Dahlberg2009	ITT
	Outcome Measures(Dichotomous)	Total participants(n=916)
		Celecoxib group		Diclofenac group
	Primary outcomes	Events	Total	Events	Total
	1.all cause mortality	6	458	5	458	√
	2.cardiovascular mortality	3	458	3	458	√
	3.myocardial infarction(fatal and non-fatal)	0+4=4	458	0+6=6	458	√
	4.stroke(fatal and non-fatal)	1	458	5	458	√
	Secondary outcomes
	1.atrial fibrillation
	2.arrhythmias
	3.angina
	4.revascularisation
	5.cardiac failure	1+3=4	458	3+2=5	458		√
	6.heart rate and rhythm disorder	0+12=12	458	3+9=12	458		√
	Outcome Measures(Continuous)	Total participants(n=)
		Celecoxib group(n=)		Control group(n=)
	Secondary outcomes	Mean	SD	Mean	SD
	1.total cholesterol(TC)
	2.triglycerides(TG)
	3.HDL
	4.LDL
	5.Systolic Blood Pressure
	6.Diastolic Blood Pressure
8	Study:Essex2012	ITT
	Outcome Measures(Dichotomous)	Total participants(n=586)
		Celecoxib group		Naproxen group
	Primary outcomes	Events	Total	Events	Total
	1.all cause mortality
	2.cardiovascular mortality
	3.myocardial infarction(fatal and non-fatal)
	4.stroke(fatal and non-fatal)
	Secondary outcomes
	1.atrial fibrillation	1	294	0	292	√	√
	2.arrhythmias	1	294	0	292	√
	3.angina
	4.revascularisation
	5.coronary artery disease	1	294	0	292
	Outcome Measures(Continuous)	Total participants(n=)
		Celecoxib group(n=)		Control group(n=)
	Secondary outcomes	Mean	SD	Mean	SD
	1.total cholesterol(TC)
	2.triglycerides(TG)
	3.HDL
	4.LDL
	5.Systolic Blood Pressure
	6.Diastolic Blood Pressure
9	Study:Gibofsky2003	taking at least one medicine
	Outcome Measures(Dichotomous)	Total participants(n=285)
		Celecoxib group		Placebo group
	Primary outcomes	Events	Total	Events	Total
	1.all cause mortality	0	189	1	96	√
	2.cardiovascular mortality
	3.myocardial infarction(fatal and non-fatal)
	4.stroke(fatal and non-fatal)
	Secondary outcomes
	1.atrial fibrillation
	2.arrhythmias
	3.angina	0	189	1	96	√
	4.revascularisation
	5.others
	Outcome Measures(Continuous)	Total participants(n=)
		Celecoxib group(n=)		Control group(n=)
	Secondary outcomes	Mean	SD	Mean	SD
	1.total cholesterol(TC)
	2.triglycerides(TG)
	3.HDL
	4.LDL
	5.Systolic Blood Pressure
	6.Diastolic Blood Pressure
10	Study:Hawel2003
	Outcome Measures(Dichotomous)	Total participants(n=148)
		Dexibuprofen group		Celecoxib group
	Primary outcomes	Events	Total	Events	Total
	1.all cause mortality
	2.cardiovascular mortality
	3.myocardial infarction(fatal and non-fatal)
	4.stroke(fatal and non-fatal)
	Secondary outcomes
	1.atrial fibrillation
	2.arrhythmias
	3.angina
	4.revascularisation
	5.Cardiovascular(具体不详)	0	74	1	74		√
	Outcome Measures(Continuous)	Total participants(n=)
		Celecoxib group(n=)		Control group(n=)
	Secondary outcomes	Mean	SD	Mean	SD
	1.total cholesterol(TC)
	2.triglycerides(TG)
	3.HDL
	4.LDL
	5.Systolic Blood Pressure
	6.Diastolic Blood Pressure
11	Study:MacDonald2017	ITT
	Outcome Measures(Dichotomous)	Total participants(n=7297)
		Celecoxib group		NSAIDs group
	Primary outcomes	Events	Total	Events	Total
	1.all cause mortality	99	3647	111	3650	√
	2.cardiovascular mortality	32	3647	39	3650	√
	3.myocardial infarction(fatal and non-fatal)	70	3647	56	3650	√
	4.stroke(fatal and non-fatal)	31	3647	36	3650	√
	Secondary outcomes
	1.atrial fibrillation
	2.arrhythmias
	3.angina
	4.revascularisation
	5.hospitalization for heart faiure	11	3647	15	3650	√
	Outcome Measures(Continuous)	Total participants(n=)
		Celecoxib group(n=)		Control group(n=)
	Secondary outcomes	Mean	SD	Mean	SD
	1.total cholesterol(TC)
	2.triglycerides(TG)
	3.HDL
	4.LDL
	5.Systolic Blood Pressure
	6.Diastolic Blood Pressure
12	Study:McKenna(1)[学姐没提]	ITT
	Outcome Measures(Dichotomous)	Total participants(n=600)
		Placebo group		Celecoxib group		Diclofenac group
	Primary outcomes	Events	Total	Events	Total	Events	Total
	1.all cause mortality
	2.cardiovascular mortality
	3.myocardial infarction(fatal and non-fatal)
	4.stroke(fatal and non-fatal)
	Secondary outcomes
	1.atrial fibrillation
	2.arrhythmias
	3.angina
	4.revascularisation
	5.cerebrovascular disorder	0	200	0	201	4	199
	Outcome Measures(Continuous)	Total participants(n=)
		Celecoxib group(n=)		Control group(n=)
	Secondary outcomes	Mean	SD	Mean	SD
	1.total cholesterol(TC)
	2.triglycerides(TG)
	3.HDL
	4.LDL
	5.Systolic Blood Pressure
	6.Diastolic Blood Pressure
12	Study:McKenna2001	ITT
	Outcome Measures(Dichotomous)	Total participants(n=123)
		Celecoxib group		Placebo group
	Primary outcomes	Events	Total	Events	Total
	1.all cause mortality
	2.cardiovascular mortality
	3.myocardial infarction(fatal and non-fatal)
	4.stroke(fatal and non-fatal)
	Secondary outcomes
	1.atrial fibrillation	1	63	0	60	√
	2.arrhythmias
	3.angina
	4.revascularisation
	5.others
	Outcome Measures(Continuous)	Total participants(n=)
		Celecoxib group(n=)		Control group(n=)
	Secondary outcomes	Mean	SD	Mean	SD
	1.total cholesterol(TC)
	2.triglycerides(TG)
	3.HDL
	4.LDL
	5.Systolic Blood Pressure
13	Study:Nissen2016	on-treatment	ITT也有，两个都行吗
	Outcome Measures(Dichotomous)	Total participants(n=23953)
		Celecoxib group		Naproxen group		Ibuprofen group
	Primary outcomes	Events	Total	Events	Total	Events	Total
	1.all cause mortality	53	8030	79	7933	73	7990	√
	2.cardiovascular mortality	35	8030	49	7933	51	7990	√
	3.myocardial infarction(fatal and non-fatal)	58	8030	53	7933	76	7990	√
	4.stroke(fatal and non-fatal)	43	8030	45	7933	32	7990	√
	Secondary outcomes
	1.atrial fibrillation
	2.arrhythmias
	3.angina	46	8030	44	7933	49	7990	√
	4.revascularisation	132	8030	122	7933	158	7990	√
	5.hospitalization for congestive heart failure	28	8030	35	7933	38	7990	√
	6.hospitalization for TIA	12	8030	16	7933	21	7990
	Major adverse cardiovascular events	337	8030	346	7933	384	7990	ITT
	Outcome Measures(Continuous)	Total participants(n=)
		Celecoxib group(n=)		Control group(n=)
	Secondary outcomes	Mean	SD	Mean	SD
	1.total cholesterol(TC)
	2.triglycerides(TG)
	3.HDL
	4.LDL
	5.Systolic Blood Pressure
	6.Diastolic Blood Pressure
14	Study: Sampalis2012	Descriptive
	Outcome Measures(Dichotomous)	Total participants(n=)
		Celecoxib group		Placebo group
	Primary outcomes	Events	Total	Events	Total
	1.all cause mortality
	2.cardiovascular mortality
	3.myocardial infarction(fatal and non-fatal)
	4.stroke(fatal and non-fatal)
	Secondary outcomes
	1.atrial fibrillation
	2.arrhythmias
	3.angina
	4.revascularisation
	Outcome Measures(Continuous)	Total participants(n=)
		Celecoxib group(n=)		Control group(n=)
	Secondary outcomes	Mean	SD	Mean	SD
	1.total cholesterol(TC)
	2.triglycerides(TG)
	3.HDL
	4.LDL
	5.Systolic Blood Pressure(具体不详)
	6.Diastolic Blood Pressure
15	Study:Sawitzke2010	ITT
	Outcome Measures(Dichotomous)	Total participants(n=273)
		Celecoxib group		Placebo group
	Primary outcomes	Events	Total	Events	Total
	1.all cause mortality	0	142	1	131	√
	2.cardiovascular mortality
	3.myocardial infarction(fatal and non-fatal)
	4.stroke(fatal and non-fatal)
	Secondary outcomes
	1.atrial fibrillation
	2.arrhythmias
	3.angina
	4.revascularisation
	5.cerebrovascular accident(具体不详）	1+1=2	142	0	131
	Outcome Measures(Continuous)	Total participants(n=)
		Celecoxib group(n=)		Control group(n=)
	Secondary outcomes	Mean	SD	Mean	SD
	1.total cholesterol(TC)
	2.triglycerides(TG)
	3.HDL
	4.LDL
	5.Systolic Blood Pressure
	6.Diastolic Blood Pressure
16	Study:Schnitzer2011	ITT
	Outcome Measures(Dichotomous)	Total participants(n=835)
		Celecoxib group		Placebo group
	Primary outcomes	Events	Total	Events	Total
	1.all cause mortality	2	419	0	416	√
	2.cardiovascular mortality	2	419	0	416	√
	3.myocardial infarction(fatal and non-fatal)
	4.stroke(fatal and non-fatal)	0	419	1	416	√
	Secondary outcomes
	1.atrial fibrillation
	2.arrhythmias
	3.angina	1	419	1	416	√
	4.revascularisation
	Outcome Measures(Continuous)	Total participants(n=)
		Celecoxib group(n=)		Control group(n=)
	Secondary outcomes	Mean	SD	Mean	SD
	1.total cholesterol(TC)
	2.triglycerides(TG)
	3.HDL
	4.LDL
	5.Systolic Blood Pressure
	6.Diastolic Blood Pressure
20	Study:Silverstein2000	ITT	但我觉得数据不如White那篇给的全，分析可不可以用那篇
	Outcome Measures(Dichotomous)	Total participants(n=7968)
		Celecoxib group		NSAID group
	Primary outcomes	Events	Total	Events	Total
	1.all cause mortality
	2.cardiovascular mortality
	3.myocardial infarction(fatal and non-fatal)	10	3987	11	3981
	4.stroke(fatal and non-fatal)
	Secondary outcomes
	1.atrial fibrillation
	2.arrhythmias
	3.angina	24	3987	22	3981
	4.revascularisation
	5.cerebrovascular accident	5	3987	10	3981
	6.cardiac failure	9	3987	10	3981	这两行学姐没提
	7.coronary artery disease	9	3987	7	3981
	Outcome Measures(Continuous)	Total participants(n=)
		Celecoxib group(n=)		Control group(n=)
	Secondary outcomes	Mean	SD	Mean	SD
	1.total cholesterol(TC)
	2.triglycerides(TG)
	3.HDL
	4.LDL
	5.Systolic Blood Pressure
	6.Diastolic Blood Pressure
17	Study:Simon1999
	Outcome Measures(Dichotomous)	Total participants(n=)
		Placebo group		Celecoxib100mgbid group		Celecoxib200mgbid group		Celecoxib400mgbid group		Naproxen group
	Primary outcomes	Events	Total	Events	Total	Events	Total	Events	Total	Events	Total
	1.all cause mortality
	2.cardiovascular mortality
	3.myocardial infarction(fatal and non-fatal)
	4.stroke(fatal and non-fatal)
	Secondary outcomes
	1.atrial fibrillation
	2.arrhythmias
	3.angina
	4.revascularisation
	Outcome Measures(Continuous)	Total participants(n=1148)
		Placebo group(n=231)		Celecoxib100mgbid group(m=240)		Celecoxib200mgbid group(n=235)		Celecoxib400mgbid group(n=217)		Naproxen group(n=225)
	Secondary outcomes	Mean	SD	Mean	SD
	1.total cholesterol(TC)
	2.triglycerides(TG)
	3.HDL
	4.LDL
	5.Systolic Blood Pressure(Baseline)	128.7	17.3	129.6	16.4	127.7	17.3	128.6	17.8	131.6	17.6
	week12 or final visit	126.4	16.4	128.1	15.9	126.8	17.3	128.2	18	130.7	17.9
	6.Diastolic Blood Pressure	77.6	10.2	78.6	9.1	77.8	9.8	77.8	9.6	78.7	9.6
	week12 or final visit	76.5	8.9	77.9	9.3	76.5	9.4	77.1	10	77.8	9.6
18（1）	Study:Smugar2006(study1)	ITT
	Outcome Measures(Dichotomous)	Total participants(n=606)
		Celecoxib group		Placebo group
	Primary outcomes	Events	Total	Events	Total
	1.all cause mortality
	2.cardiovascular mortality
	3.myocardial infarction(fatal and non-fatal)[学姐没提]	1	456	0	150	√
	4.stroke(fatal and non-fatal)
	Secondary outcomes
	1.atrial fibrillation
	2.arrhythmias
	3.angina
	4.revascularisation
	Outcome Measures(Continuous)	Total participants(n=606)
		Celecoxib group(n=456)		Placebo group(n=150)
	Secondary outcomes	Mean	SD	Mean	SD
	1.total cholesterol(TC)
	2.triglycerides(TG)
	3.HDL
	4.LDL
	5.Systolic Blood Pressure	-1.6	12.9	-1.7	12
	6.Diastolic Blood Pressure	-0.9	8.3	-1.4	7.6
18（2）	Study:Smugar2006(study2)	ITT
	Outcome Measures(Dichotomous)	Total participants(n=611)
		Celecoxib group		Placebo group
	Primary outcomes	Events	Total	Events	Total
	1.all cause mortality
	2.cardiovascular mortality
	3.myocardial infarction(fatal and non-fatal)[学姐没提]	1	460	0	151	√
	4.stroke(fatal and non-fatal)
	Secondary outcomes
	1.atrial fibrillation
	2.arrhythmias
	3.angina
	4.revascularisation
	Outcome Measures(Continuous)	Total participants(n=)
		Celecoxib group(n=)		Control group(n=)
	Secondary outcomes	Mean	SD	Mean	SD
	1.total cholesterol(TC)
	2.triglycerides(TG)
	3.HDL
	4.LDL
	5.Systolic Blood Pressure	0.1	14.2	图片不清楚
	6.Diastolic Blood Pressure	-0.4	8.4
	Study:Whelton2006
	Outcome Measures(Dichotomous)	Total participants(n=)
		Celecoxib group		Placebo group
	Primary outcomes	Events	Total	Events	Total
	1.all cause mortality
	2.cardiovascular mortality
	3.myocardial infarction(fatal and non-fatal)
	4.stroke(fatal and non-fatal)
	Secondary outcomes
	1.atrial fibrillation
	2.arrhythmias
	3.angina
	4.revascularisation
	5.congestive heart failure	0.003	3987	0.002	1996	0.005	1985
	Outcome Measures(Continuous)	Total participants(n=)
		Celecoxib group(n=3987)		Diclofenac group(n=1996)		Ibuprofen group(n=1985)
	Secondary outcomes	Mean	SD	Mean	SD	Mean	SD
	1.total cholesterol(TC)
	2.triglycerides(TG)
	3.HDL
	4.LDL
	5.Systolic Blood Pressure	-0.6		-0.8		0.3
	6.Diastolic Blood Pressure	-0.7		-1.1		-0.6
19	Study:White2002
	Outcome Measures(Dichotomous)	Total participants(n=)
		Celecoxib group		NSAIDs group		Diclofenac group		Ibuprofen group
	Primary outcomes	Events	Total	Events	Total	Events	Total	Events	Total
	1.all cause mortality	3	3987	8	3981	6	1996	2	1985	√
	2.cardiovascular mortality(other cardiac death)	3	3987	8	3981	6	1996	2	1985	√
	3.myocardial infarction(fatal and non-fatal)[学姐没提]	19+7	3987	13+2	3981	4+0	1996	9+2	1985	√
	4.stroke(fatal and non-fatal)	2	3987	6	3981	4	1996	2	1985	√
	Secondary outcomes
	1.atrial fibrillation
	2.arrhythmias
	3.angina	8	3987	4	3981	4	1996	0	1985	√
	4.revascularisation
	5.myocardial ischemia	1	3987	2	3981	2	1996	0	1985
	6.cardiac arrest/sudden cardiac death	2	3987	6	3981	5	1996	1	1985
	Outcome Measures(Continuous)	Total participants(n=)
		Celecoxib group(n=)		Control group(n=)
	Secondary outcomes	Mean	SD	Mean	SD
	1.total cholesterol(TC)
	2.triglycerides(TG)
	3.HDL
	4.LDL
	5.Systolic Blood Pressure
	6.Diastolic Blood Pressure
20	Study:Williams2001	ITT
	Outcome Measures(Dichotomous)	Total participants(n=)
		Placebo group		Celecoxib 100mg group		Celecoxib 200mg group
	Primary outcomes	Events	Total	Events	Total	Events	Total
	1.all cause mortality	0	243	0	241	1	231	√
	2.cardiovascular mortality	0	243	0	241	1	231	√
	3.myocardial infarction(fatal and non-fatal)
	4.stroke(fatal and non-fatal)
	Secondary outcomes
	1.atrial fibrillation
	2.arrhythmias
	3.angina
	4.revascularisation
	5.others
	Outcome Measures(Continuous)	Total participants(n=)
		Celecoxib group(n=)		Control group(n=)
	Secondary outcomes	Mean	SD	Mean	SD
	1.total cholesterol(TC)
	2.triglycerides(TG)
	3.HDL
	4.LDL
	5.Systolic Blood Pressure
	6.Diastolic Blood Pressure
21	Study:Wittenberg2006	ITT
	Outcome Measures(Dichotomous)	Total participants(n=220)
		Celecoxib group		Placebo group
	Primary outcomes	Events	Total	Events	Total
	1.all cause mortality
	2.cardiovascular mortality
	3.myocardial infarction(fatal and non-fatal)	1	145	0	75	√	√
	4.stroke(fatal and non-fatal)
	Secondary outcomes
	1.atrial fibrillation
	2.arrhythmias
	3.angina
	4.revascularisation
	5.others
	Outcome Measures(Continuous)	Total participants(n=)
		Celecoxib group(n=)		Control group(n=)
	Secondary outcomes	Mean	SD	Mean	SD
	1.total cholesterol(TC)
	2.triglycerides(TG)
	3.HDL
	4.LDL
	5.Systolic Blood Pressure
	6.Diastolic Blood Pressure
	END
	Study:
	Outcome Measures(Dichotomous)	Total participants(n=)
		Celecoxib group		Placebo group
	Primary outcomes	Events	Total	Events	Total
	1.all cause mortality
	2.cardiovascular mortality
	3.myocardial infarction(fatal and non-fatal)
	4.stroke(fatal and non-fatal)
	Secondary outcomes
	1.atrial fibrillation
	2.arrhythmias
	3.angina
	4.revascularisation
	5.others
	Outcome Measures(Continuous)	Total participants(n=)
		Celecoxib group(n=)		Control group(n=)
	Secondary outcomes	Mean	SD	Mean	SD
	1.total cholesterol(TC)
	2.triglycerides(TG)
	3.HDL
	4.LDL
	5.Systolic Blood Pressure
	6.Diastolic Blood Pressure
	Study:
	Outcome Measures(Dichotomous)	Total participants(n=)
		Celecoxib group		Placebo group
	Primary outcomes	Events	Total	Events	Total
	1.all cause mortality
	2.cardiovascular mortality
	3.myocardial infarction(fatal and non-fatal)
	4.stroke(fatal and non-fatal)
	Secondary outcomes
	1.atrial fibrillation
	2.arrhythmias
	3.angina
	4.revascularisation
	5.others
	Outcome Measures(Continuous)	Total participants(n=)
		Celecoxib group(n=)		Control group(n=)
	Secondary outcomes	Mean	SD	Mean	SD
	1.total cholesterol(TC)
	2.triglycerides(TG)
	3.HDL
	4.LDL
	5.Systolic Blood Pressure
	6.Diastolic Blood Pressure
	Study:
	Outcome Measures(Dichotomous)	Total participants(n=)
		Celecoxib group		Placebo group
	Primary outcomes	Events	Total	Events	Total
	1.all cause mortality
	2.cardiovascular mortality
	3.myocardial infarction(fatal and non-fatal)
	4.stroke(fatal and non-fatal)
	Secondary outcomes
	1.atrial fibrillation
	2.arrhythmias
	3.angina
	4.revascularisation
	5.others
	Outcome Measures(Continuous)	Total participants(n=)
		Celecoxib group(n=)		Control group(n=)
	Secondary outcomes	Mean	SD	Mean	SD
	1.total cholesterol(TC)
	2.triglycerides(TG)
	3.HDL
	4.LDL
	5.Systolic Blood Pressure
	6.Diastolic Blood Pressure
	Study:
	Outcome Measures(Dichotomous)	Total participants(n=)
		Celecoxib group		Placebo group
	Primary outcomes	Events	Total	Events	Total
	1.all cause mortality
	2.cardiovascular mortality
	3.myocardial infarction(fatal and non-fatal)
	4.stroke(fatal and non-fatal)
	Secondary outcomes
	1.atrial fibrillation
	2.arrhythmias
	3.angina
	4.revascularisation
	5.others
	Outcome Measures(Continuous)	Total participants(n=)
		Celecoxib group(n=)		Control group(n=)
	Secondary outcomes	Mean	SD	Mean	SD
	1.total cholesterol(TC)
	2.triglycerides(TG)
	3.HDL
	4.LDL
	5.Systolic Blood Pressure
	6.Diastolic Blood Pressure
	Study:
	Outcome Measures(Dichotomous)	Total participants(n=)
		Celecoxib group		Placebo group
	Primary outcomes	Events	Total	Events	Total
	1.all cause mortality
	2.cardiovascular mortality
	3.myocardial infarction(fatal and non-fatal)
	4.stroke(fatal and non-fatal)
	Secondary outcomes
	1.atrial fibrillation
	2.arrhythmias
	3.angina
	4.revascularisation
	5.others
	Outcome Measures(Continuous)	Total participants(n=)
		Celecoxib group(n=)		Control group(n=)
	Secondary outcomes	Mean	SD	Mean	SD
	1.total cholesterol(TC)
	2.triglycerides(TG)
	3.HDL
	4.LDL
	5.Systolic Blood Pressure
	Study:
	Outcome Measures(Dichotomous)	Total participants(n=)
		Celecoxib group		Placebo group
	Primary outcomes	Events	Total	Events	Total
	1.all cause mortality
	2.cardiovascular mortality
	3.myocardial infarction(fatal and non-fatal)
	4.stroke(fatal and non-fatal)
	Secondary outcomes
	1.atrial fibrillation
	2.arrhythmias
	3.angina
	4.revascularisation
	5.others
	Outcome Measures(Continuous)	Total participants(n=)
		Celecoxib group(n=)		Control group(n=)
	Secondary outcomes	Mean	SD	Mean	SD
	1.total cholesterol(TC)
	2.triglycerides(TG)
	3.HDL
	4.LDL
	5.Systolic Blood Pressure
	6.Diastolic Blood Pressure
	Study:
	Outcome Measures(Dichotomous)	Total participants(n=)
		Celecoxib group		Placebo group
	Primary outcomes	Events	Total	Events	Total
	1.all cause mortality
	2.cardiovascular mortality
	3.myocardial infarction(fatal and non-fatal)
	4.stroke(fatal and non-fatal)
	Secondary outcomes
	1.atrial fibrillation
	2.arrhythmias
	3.angina
	4.revascularisation
	5.others
	Outcome Measures(Continuous)	Total participants(n=)
		Celecoxib group(n=)		Control group(n=)
	Secondary outcomes	Mean	SD	Mean	SD
	1.total cholesterol(TC)
	2.triglycerides(TG)
	3.HDL
	4.LDL
	5.Systolic Blood Pressure
	6.Diastolic Blood Pressure
	Study:
	Outcome Measures(Dichotomous)	Total participants(n=)
		Celecoxib group		Placebo group
	Primary outcomes	Events	Total	Events	Total
	1.all cause mortality
	2.cardiovascular mortality
	3.myocardial infarction(fatal and non-fatal)
	4.stroke(fatal and non-fatal)
	Secondary outcomes
	1.atrial fibrillation
	2.arrhythmias
	3.angina
	4.revascularisation
	5.others
	Outcome Measures(Continuous)	Total participants(n=)
		Celecoxib group(n=)		Control group(n=)
	Secondary outcomes	Mean	SD	Mean	SD
	1.total cholesterol(TC)
	2.triglycerides(TG)
	3.HDL
	4.LDL
	5.Systolic Blood Pressure
	6.Diastolic Blood Pressure
	Study:
	Outcome Measures(Dichotomous)	Total participants(n=)
		Celecoxib group		Placebo group
	Primary outcomes	Events	Total	Events	Total
	1.all cause mortality
	2.cardiovascular mortality
	3.myocardial infarction(fatal and non-fatal)
	4.stroke(fatal and non-fatal)
	Secondary outcomes
	1.atrial fibrillation
	2.arrhythmias
	3.angina
	4.revascularisation
	5.others
	Outcome Measures(Continuous)	Total participants(n=)
		Celecoxib group(n=)		Control group(n=)
	Secondary outcomes	Mean	SD	Mean	SD
	1.total cholesterol(TC)
	2.triglycerides(TG)
	3.HDL
	4.LDL
	5.Systolic Blood Pressure
	6.Diastolic Blood Pressure
	Study:
	Outcome Measures(Dichotomous)	Total participants(n=)
		Celecoxib group		Placebo group
	Primary outcomes	Events	Total	Events	Total
	1.all cause mortality
	2.cardiovascular mortality
	3.myocardial infarction(fatal and non-fatal)
	4.stroke(fatal and non-fatal)
	Secondary outcomes
	1.atrial fibrillation
	2.arrhythmias
	3.angina
	4.revascularisation
	5.others
	Outcome Measures(Continuous)	Total participants(n=)
		Celecoxib group(n=)		Control group(n=)
	Secondary outcomes	Mean	SD	Mean	SD
	1.total cholesterol(TC)
	2.triglycerides(TG)
	3.HDL
	4.LDL
	5.Systolic Blood Pressure
	6.Diastolic Blood Pressure
	Study:
	Outcome Measures(Dichotomous)	Total participants(n=)
		Celecoxib group		Placebo group
	Primary outcomes	Events	Total	Events	Total
	1.all cause mortality
	2.cardiovascular mortality
	3.myocardial infarction(fatal and non-fatal)
	4.stroke(fatal and non-fatal)
	Secondary outcomes
	1.atrial fibrillation
	2.arrhythmias
	3.angina
	4.revascularisation
	5.others
	Outcome Measures(Continuous)	Total participants(n=)
		Celecoxib group(n=)		Control group(n=)
	Secondary outcomes	Mean	SD	Mean	SD
	1.total cholesterol(TC)
	2.triglycerides(TG)
	3.HDL
	4.LDL
	5.Systolic Blood Pressure
	6.Diastolic Blood Pressure
	Study:
	Outcome Measures(Dichotomous)	Total participants(n=)
		Celecoxib group		Placebo group
	Primary outcomes	Events	Total	Events	Total
	1.all cause mortality
	2.cardiovascular mortality
	3.myocardial infarction(fatal and non-fatal)
	4.stroke(fatal and non-fatal)
	Secondary outcomes
	1.atrial fibrillation
	2.arrhythmias
	3.angina
	4.revascularisation
	5.others
	Outcome Measures(Continuous)	Total participants(n=)
		Celecoxib group(n=)		Control group(n=)
	Secondary outcomes	Mean	SD	Mean	SD
	1.total cholesterol(TC)
	2.triglycerides(TG)
	3.HDL
	4.LDL
	5.Systolic Blood Pressure
	6.Diastolic Blood Pressure
	Study:
	Outcome Measures(Dichotomous)	Total participants(n=)
		Celecoxib group		Placebo group
	Primary outcomes	Events	Total	Events	Total
	1.all cause mortality
	2.cardiovascular mortality
	3.myocardial infarction(fatal and non-fatal)
	4.stroke(fatal and non-fatal)
	Secondary outcomes
	1.atrial fibrillation
	2.arrhythmias
	3.angina
	4.revascularisation
	5.others
	Outcome Measures(Continuous)	Total participants(n=)
		Celecoxib group(n=)		Control group(n=)
	Secondary outcomes	Mean	SD	Mean	SD
	1.total cholesterol(TC)
	2.triglycerides(TG)
	3.HDL
	4.LDL
	5.Systolic Blood Pressure
	6.Diastolic Blood Pressure
	Study:
	Outcome Measures(Dichotomous)	Total participants(n=)
		Celecoxib group		Placebo group
	Primary outcomes	Events	Total	Events	Total
	1.all cause mortality
	2.cardiovascular mortality
	3.myocardial infarction(fatal and non-fatal)
	4.stroke(fatal and non-fatal)
	Secondary outcomes
	1.atrial fibrillation
	2.arrhythmias
	3.angina
	4.revascularisation
	5.others
	Outcome Measures(Continuous)	Total participants(n=)
		Celecoxib group(n=)		Control group(n=)
	Secondary outcomes	Mean	SD	Mean	SD
	1.total cholesterol(TC)
	2.triglycerides(TG)
	3.HDL
	4.LDL
	5.Systolic Blood Pressure
	Study:
	Outcome Measures(Dichotomous)	Total participants(n=)
		Celecoxib group		Placebo group
	Primary outcomes	Events	Total	Events	Total
	1.all cause mortality
	2.cardiovascular mortality
	3.myocardial infarction(fatal and non-fatal)
	4.stroke(fatal and non-fatal)
	Secondary outcomes
	1.atrial fibrillation
	2.arrhythmias
	3.angina
	4.revascularisation
	5.others
	Outcome Measures(Continuous)	Total participants(n=)
		Celecoxib group(n=)		Control group(n=)
	Secondary outcomes	Mean	SD	Mean	SD
	1.total cholesterol(TC)
	2.triglycerides(TG)
	3.HDL
	4.LDL
	5.Systolic Blood Pressure
	6.Diastolic Blood Pressure
	Study:
	Outcome Measures(Dichotomous)	Total participants(n=)
		Celecoxib group		Placebo group
	Primary outcomes	Events	Total	Events	Total
	1.all cause mortality
	2.cardiovascular mortality
	3.myocardial infarction(fatal and non-fatal)
	4.stroke(fatal and non-fatal)
	Secondary outcomes
	1.atrial fibrillation
	2.arrhythmias
	3.angina
	4.revascularisation
	5.others
	Outcome Measures(Continuous)	Total participants(n=)
		Celecoxib group(n=)		Control group(n=)
	Secondary outcomes	Mean	SD	Mean	SD
	1.total cholesterol(TC)
	2.triglycerides(TG)
	3.HDL
	4.LDL
	5.Systolic Blood Pressure
	6.Diastolic Blood Pressure
	Study:
	Outcome Measures(Dichotomous)	Total participants(n=)
		Celecoxib group		Placebo group
	Primary outcomes	Events	Total	Events	Total
	1.all cause mortality
	2.cardiovascular mortality
	3.myocardial infarction(fatal and non-fatal)
	4.stroke(fatal and non-fatal)
	Secondary outcomes
	1.atrial fibrillation
	2.arrhythmias
	3.angina
	4.revascularisation
	5.others
	Outcome Measures(Continuous)	Total participants(n=)
		Celecoxib group(n=)		Control group(n=)
	Secondary outcomes	Mean	SD	Mean	SD
	1.total cholesterol(TC)
	2.triglycerides(TG)
	3.HDL
	4.LDL
	5.Systolic Blood Pressure
	6.Diastolic Blood Pressure
