# Supplementary material for: Cardiovascular safety of celecoxib in rheumatoid arthritis and osteoarthritis patients: A systematic review and meta-analysis
Source: PLoS One. 2021 Dec 21;16(12):e0261239. doi: 10.1371/journal.pone.0261239 (PMC8691614; doi:10.1371/journal.pone.0261239)
Supplement: S7 Appendix — (XLSM) [file pone.0261239.s007.xlsm]

## Sheet: Intro
	Instructions for the assessment form					Instructions for the summary					Instructions for the figure					Instructions for generating a print view					Instructions for the discrepancy check

## Sheet: Results
Basic information													Domain 1. Randomization process										Domain 2. Deviations from intended interventions																		Domain 3. Mising outcome data
Time	Unique ID	Assessor	Study ID	Reference	Experimental	Comparator	Outcome	Results	Aim	Effect of adhering to intervention?	Weight	Sources	1.1	1.2	Note for 1.1&1.2	1.3	Note for 1.3	1.0 Algorithm result	1.0 Assessor's Judgement	1.0 General note	1.0 Optional Question	1.0 Note for optional question	2.1	2.2	Note for 2.1&2.2	2.3	Note for 2.3	2.4	Note for 2.4	2.5	Note for 2.5	2.6	Note for 2.6	2.7	Note for 2.7	2.0 Algorithm result	2.0 Assessor's Judgement	2.0 General Notes	2.0 Optional Question	2.0 Note for optional question	3.1	Note for 3.1	3.2	Note for 3.2	3.3	Note for 3.3&3.4	3.4	Note for 3.4 (not use)	3.0 Algorithm result
2021/04/11 09.48	Bingham 2007	Cheng	NCT00092768; NCT00092791	Rheumatology 2007;46:496–507	etorcoxib	celecoxib and placebo	APTC	The safety and tolerability of etoricoxib 30 mg qd and celecoxib 200 mg qd were similar over 12 and 26 weeks (data not shown).	assignment to intervention (the 'intention-to-treat' effect)	NA	1	Journal article(s) with results of the trial; Trial protocol	Y	PY	Eligible patients were randomized in a 4:4:1:1 allocation ratio to etoricoxib 30 mg qd, celecoxib 200 mg qd or one of two placebo groups for 12 weeks (part I) (Fig. 1)	N	The treatment groups in both studies were similar with respect to gender, age, race, prior medication use, pain severity and primary OA joint (Table 1). The distribution of pain scores based on medians and percentiles was also similar for all groups in both studies indicating that there were comparable proportions of subjects across pain strata (e.g. minimal, moderate, severe).	Low	High	Not mention the randomization process			PN	PN	Eligible patients were randomized in a 4:4:1:1 allocation ratio to etoricoxib 30 mg qd, celecoxib 200 mg qd or one of two placebo groups for 12 weeks (part I) (Fig. 1)	NA		NA		NA		Y	Safety analyses included all randomized patients who took at least one dose of study medication.	NA		Low	Low				Y	A total of 417 (69.6%) patients in study 1 and 419 (68.9%) patients in study_x000D_ 2 completed the full 26-week treatment period (parts I and I).	NA		NA		NA		Low
2021/04/10 21.01	Birbara 2006	Cheng		Current Medical Research and Opinion®Vol. 22, No. 1, 2006, 199–210	rofecoxib	celecoxib and placebo	APTC	There was a significantly higher (p < 0.05) incidence of serious AEs with celecoxib than rofecoxib or placebo.	assignment to intervention (the 'intention-to-treat' effect)	NA	1	Journal article(s) with results of the trial	Y	Y	Patients who met baseline eligibility criteria were randomly assigned, using a computer-generated allocation schedule, in a 2:2:1 ratio to rofecoxib 12.5mg qd, celecoxib 200mg qd, or placebo, respectively, for 6 weeks.	N	The baseline characteristics of the patients within the rofecoxib, celecoxib, and placebo treatment groups in each study were similar (Table 2).	Low	Low				N	N	A double-dummy design was used to maintain patient and investigator blinding: one tablet of rofecoxib 12.5mg and one capsule of celecoxib-matching placebo; one capsule of celecoxib 200 mg and one tablet of rofecoxib-matching placebo; or one tablet of rofecoxib_x0002_matching and one capsule of celecoxib-matching placebo.	NA		NA		NA		Y	All patients randomized who took at least one dose of study medication, and had at least one on-treatment assessment, were included in a modified Intention_x0002_to-Treat (mITT) analysis.	NA		Low	Low				PY		NA		NA		NA		Low
2021/04/11 09.51	Cannon 2008	Cheng		Arch Drug Info 2008;1:4–13	Etorcoxib, celecoxib, ibuprofen	Placebo	APTC		assignment to intervention (the 'intention-to-treat' effect)	NA	1	Journal article(s) with results of the trial	Y	Y	After clinical exams were complete, all eligible patients were randomized according to a computer_x0002_generated, sponsor-supplied random allocation_x000D_ schedule in a 1:1:1:1 ratio to one of the following four treatments: etoricoxib 90 mg once daily, cele_x0002_coxib 200 mg twice daily, ibuprofen 800 mg three times daily, or placebo. _x000D_ Blinding was maintained using bottles labeled with …	N	Baseline demographics and vital signs were similar across the four treatment groups.	Low	Low	电脑产生的随机序列，且可以认为自带隐藏			PN	PN	Blinding was maintained using bottles labeled with the patients’ allocation number.	NA		NA		NA		Y	Analyses of clinical and laboratory adverse experiences used data from all randomized patients.	NA		Low	Low				PN	Analyses of clinical and laboratory adverse experiences used data from all randomized patients.	N		PY		PN		Some concerns
2021/04/10 21.05	Clegg 2006	Cheng	NCT00032890	N Engl J Med 2006;354:795-808.	Glucosamine, chondroitin sulfate, and the two in combination	Celecoxib, placebo	APTC		assignment to intervention (the 'intention-to-treat' effect)	NA	1	Journal article(s) with results of the trial; Trial protocol	Y	Y	The randomization code list was developed by the Veterans Affairs Cooperative Studies Program Data Coordi_x0002_nating Center in Hines, Illinois. During data collection, neither the clinical centers nor the coordinating center at the University of Utah had access to the randomization codes or statistical summaries of follow-up data.	N	The groups were well balanced at baseline (Table 1).	Low	Low	数据中心随机序列，且说了不会获得randomization codes			PN	N	The randomization code list was developed by the Veterans Affairs Cooperative Studies Program Data Coordi_x0002_nating Center in Hines, Illinois. During data collection, neither the clinical centers nor the coordinating center at the University of Utah had access to the randomization codes or statistical summaries of follow-up data.	NA		NA		NA		Y	Analysis of the primary outcome mea_x0002_sure was conducted according to the intention to treat.	NA		Low	Low				PN	Adverse events and serious adverse events were as_x0002_sessed by the investigator at each study visit and followed until resolution. Seventy-seven serious adverse events were reported in 61 patients. Three serious adverse events were judged by the investigator to be related to study treatment.	PN	Of the patients withdrw, 59 had an adverse event.	PN	The withdraw rate of 20.5 percent did not differ significantly among the _x000D_ groups and was similar to the predicted rate of 20 percent.	NA		Low
2021/04/10 21.16	Conaghan 2012	Cheng	NCT007165	Rheumatology 2013;52:1303_x0002_1312	topical ketoprofen in transfersome gel with ketoprofen-free vehicle	Celecoxib, placebo	APTC		assignment to intervention (the 'intention-to-treat' effect)	NA	1	Journal article(s) with results of the trial; Trial protocol	Y	Y	Eligible patients were randomized at B2 (according to a centre-specific assignment list generated by a random permuted block scheme) to receive treatment. Investigators and patients were blinded to whether they were allocated to active or placebo treatment, but not to whether they were allocated topical or oral medication.	N	Demographics and baseline characteristics were similar across treatment groups.	Low	Some concerns	没有明确说明ｓｃｈｅｍｅ方案是什么			PN	PN	Investigators and patients were blinded to whether they were allocated to active or placebo treatment, but not to whether they were allocated topical or oral medication.	NA		NA		NA		PY	AEs were assessed at study visits and up to 30 days after discontinuation of study drug.	NA		Low	Low				Y	The total number of patients in the adverse events table was in accordance with patients randomized.	NA		NA		NA		Low
2021/04/10 21.10	Cryer 2012	Cheng			Celecoxib	nsNSAIDs	APTC		assignment to intervention (the 'intention-to-treat' effect)	NA	1	Journal article(s) with results of the trial	Y	PY	Eligible patients were randomized via an interactive voice response system (1:1) in block sizes of 4 to either open-label celecoxib or an nsNSAID for 6 months._x000D_ This trial was open-label.	N	Baseline demographics were similar between treatment arms.	High	Low	系统产生随机序列			Y	Y	This trial was open-label.	PN	Our primary outcome were objective.	NA		NA		Y	Safety data, physical examination, vital signs, laboratory data, and treatment-emergent adverse events were summarized.	NA		Low	Low				PN	34.5% and ３３.９％ ｐａｔｉｅｎｔｓ ｄｉｓｃｏｎｔｉｎｕｅｄ			NA		NA		Low
2021/04/11 09.54	Dahlberg 2009	Cheng		Scand J Rheumatol 2009;38:133–14	Diclofenac, celecoxib		APTC		assignment to intervention (the 'intention-to-treat' effect)	NA	1	Journal article(s) with results of the trial	Y	Y	Patients were randomized in a 1:1 ratio to one of the two treatment groups (celecoxib 200 mg once daily or diclofenac 50 mg twice daily) according to a computer-generated list prepared by the Biostat AS unit in Oslo, Norway. Randomization was stratified by centre with a block size of six._x000D_ To conceal allocation, the double-blind supplies were identical in physical appearance and were provid…	N	No significant differences were observed between treatment groups in any demographic category.	Low	Low				PN	PN	Patients were randomized in a 1:1 ratio to one of the two treatment groups (celecoxib 200 mg once daily or diclofenac 50 mg twice daily) according to a computer-generated list prepared by the Biostat AS unit in Oslo, Norway. Randomization was stratified by centre with a block size of six._x000D_ To conceal allocation, the double-blind supplies were identical in physical appearance and were provid…	NA		NA		NA		Y	All randomized patients who had taken at least one dose of study medication were included in the modified intent-to-treat (m-ITT) and the safety populations.	NA		Low	Low				PN	All randomized patients who had taken at least one dose of study medication were included in the modified intent-to-treat (m-ITT) and the safety populations.	N		PY		PN		Some concerns
2021/04/10 21.14	Essex 2014	Cheng		International Journal of General Medicine 2014:7 227–235	Celecoxib	Naproxen, placebo	APTC		assignment to intervention (the 'intention-to-treat' effect)	NA	1	Journal article(s) with results of the trial	Y	Y	Patients were randomized in a 2:2:1 ratio to one of three treatments, ie, celecoxib 200 mg once daily, naproxen 500 mg twice daily, or placebo, according to a predetermined computer randomization schedule. Patients were assigned their randomization number based on the order in which _x000D_ they enrolled in the study. _x000D_ Both the investigator and patient were blinded to the study medications…	N	Baseline characteristics of the patients were similar among the treatment groups.	Low	Low	序列的产生according to a predetermined computr randomization schedule			PN	PN	Both the investigator and patient were blinded to the study medications and to placebo, and all assessments were made by individuals who had been blinded. Each study medication had a matching placebo that was of _x000D_ similar appearance (capsule size, color, smell, and taste).	NA		NA		NA		Y	Safety analyses were carried out in the safety population, which included all randomized patients who received at least one dose of study medication.	NA		Low	Low				PN	Safety analyses were carried out in the safety population, which included all randomized patients who received at least one dose of study medication.	N		PY		PN		Some concerns
2021/04/10 21.18	Gibofsky 2003	Cheng		ARTHRITIS & RHEUMATISM Vol. 48, No. 11, November 2003, pp 3102–3111	Celecoxib,rofecoxib	Placebo	APTC		assignment to intervention (the 'intention-to-treat' effect)	NA	1	Journal article(s) with results of the trial	Y	Y	Upon enrollment, patients were randomly assigned to receive either celecoxib 200 mg/day, rofecoxib 25 mg/day, or placebo. Patients were instructed to take the study drug with the evening meal. Regimens were masked (double-dummied) so as to be unidentifiable to both patients and study personnel. Treatment assignment was based on a computer-generated randomization schedule prepared prior to the beg…	N	The statistical analyses showed no differences across treatment groups with respect to demographic and medical history factors.	Low	Low	电脑产生随机序列			N	N	Upon enrollment, patients were randomly assigned to receive either celecoxib 200 mg/day, rofecoxib 25 mg/day, or placebo. Patients were instructed to take the study drug with the evening meal. Regimens were masked (double-dummied) so as to be unidentifiable to both patients and study personnel. Treatment assignment was based on a computer-generated randomization schedule prepared prior to the beg…	NA		NA		NA		Y	Comparisons of safety results across treatment groups included all patients who received at least 1 dose of study medication and consisted primarily of laboratory findings and the incidences of adverse events.	NA		Low	Low				PY		NA		NA		NA		Low
2021/04/11 10.04	Hawel 2003	Cheng		International Journal of Clinical Pharmacology and Therapeutics, Vol. 41 – No. 4/2003 (153-16)	Dexibuprofen, celecoxib		APTC		assignment to intervention (the 'intention-to-treat' effect)	NA	1	Journal article(s) with results of the trial	Y	PY	only mentioned RANDOM	N	Treatment groups were comparable in age, gender, weight, height, affected body site, rea_x0002_son for OA, global dimension of pain and base_x0002_line WOMAC OA index scores.	Low	Some concerns	只提到ｒａｎｄｏｍｌｙ ａｓｓｉｇｎｅｄ，没有随机序列产生的方法，不确定			PN	PN	Exact matching placebo tablets (double dummy technique) were_x000D_ used to double-blind the clinical trial._x000D_	NA		NA		NA		Y	The occurrence of adverse events and clinically relevant changes in laboratory char_x0002_acteristics were analyzed descriptively.	NA		Low	Low				PN		N		PY		PN		Some concerns
2021/04/11 10.05	MacDonald 2017	Cheng		European Heart Journal (2016) 0, 1–9	Celecoxib	nsNSAIDs	APTC		assignment to intervention (the 'intention-to-treat' effect)	NA	1	Journal article(s) with results of the trial	Y	PY	(Eligible patients) were randomly assigned to switch to prescribed celecoxib (the celecoxib group) or to continue their usual prescribed nsNSAID (the nsNSAID group) using a central randomization system.	PY		Some concerns	Some concerns	没有随机序列产生的方法			Y	Y	This trial was open-label.	N		NA		NA		Y	These analyses were supported by a modified intention_x0002_to-treat (ITT) analysis censoring on the first of death, withdrawal of consent for follow-up, or end-of-study date.	NA		Low	Low				PN	In the prescribed celecoxib group, 50.9% withdrew from the_x000D_ randomized therapy compared with 30.2% not continuing with any_x000D_ prescribed nsNSAID therapy.	N		PY		PN		Some concerns
2021/04/10 21.26	McKenna 2001	Cheng		J Clin Rheumatol 2001;7:151-159	Celecoxib, rofecoxib	placebo	APTC		assignment to intervention (the 'intention-to-treat' effect)	NA	1	Journal article(s) with results of the trial	Y	PY		N	There were no stastically significant differences between the three treatment groups.	Low	Low	电脑产生随机序列			PN	PN		NA		NA		NA		PY		NA		Low	Low				PN		N		PN		NA		Low
2021/04/10 21.28	Nissen 2016	Cheng	NCT00346216	N Engl J Med 2016;375:2519-29.	Celecoxib	Ibuprofen, naproxen	APTC		assignment to intervention (the 'intention-to-treat' effect)	NA	1	Journal article(s) with results of the trial	Y	PY		N		Low	Low				PN	PN	Patients were randomly assigned, in a 1:1:1 ratio, to receive celecoxib (100 mg twice a day), ibuprofen (600 mg three times a day), or naproxen (375 mg twice a day) with matching placebo.	NA		NA		NA		Y	The investigator did both ITT and on-treatment analysis.	NA		Low	Low				PN		PN		PY		PN		Some concerns
2021/04/10 21.32	Sampalis 2012	Cheng		Nutrition Journal 2012, 11:21	UP446	Placebo, celecoxib	APTC		assignment to intervention (the 'intention-to-treat' effect)	NA	1	Journal article(s) with results of the trial	Y	PY	Subjects that met the inclusion/exclusion criteria were randomly assigned to 1 of the 4 study groups (Table 1).	N	There were no statistically significant differences between the four groups with respect to demographic characteristics and baseline disease activity.	Low	Some concerns	没有明确描述随机序列的产生			PN	PN	This was a randomized, double blind, placebo and active comparator controlled study.	NA		NA		NA		Y		NA		Low	Low				PY	Of the 60 subjects who enrolled, 52 (87%) completed the study (Table 3).	NA		NA		NA		Low
2021/04/10 21.34	Sawitzke 2010	Cheng		Ann Rheum Dis 2010;69:1459–1464	GS, CS, GS+CS	Placebo, celecoxib			assignment to intervention (the 'intention-to-treat' effect)	NA	1	Journal article(s) with results of the trial	Y	PY	Participants in the structural study contin_x0002_ued to receive their originally assigned blinded treatment for up to 2 years and continued to have safety monitoring and efficacy assessments as prescribed by the protocol (approximately quarterly) throughout the 2-year follow-up period.	N	The baseline data were similar among all groups with no statis_x0002_tically significant differences between them.	Low	High	没有说明随机序列如何产生,根据描述的入组方式，感觉不是真正的随机			N	N	Participants in the structural study contin_x0002_ued to receive their originally assigned blinded treatment for up to 2 years and continued to have safety monitoring and efficacy assessments as prescribed by the protocol (approximately quarterly) throughout the 2-year follow-up period.	NA		NA		NA		Y	All analyses compared placebo with each of the four treatments on a modified intention-to-treat basis.	NA		Low	Low				PN		PN		Y		PN		Some concerns
2021/04/10 21.35	Schnitzer 2011	Cheng	NCT00154219	Clin Rheumatol (2011) 30:1433–1446	Lumiracoxib	Celecoxib, placebo	APTC		assignment to intervention (the 'intention-to-treat' effect)	NA	1	Journal article(s) with results of the trial; Trial protocol	Y	Y	Patients were randomized according to a randomization list, which was computer generated by Novartis Drug Supply Management (Basel, Switzerland) using a validated system (Almedica Drug Label System). A treatment assignment was stratified by block within a center. The patient randomization numbers were generated using a block size of six.	N	Baseline demographic and background character_x0002_istics were summarized in Table 1 and were comparable among the treatment groups.	Low	Low	电脑产生随机序列			N	N	Patients were randomized according to a randomization list, which was computer generated by Novartis Drug Supply Management (Basel, Switzerland) using a validated system (Almedica Drug Label System). A treatment assignment was stratified by block within a center. The patient randomization numbers were generated using a block size of six.	NA		NA		NA		Y	The safety and intention-to-treat (ITT) populations were identical and included all patients randomized to treatment who were exposed to the study medication.	NA		Low	Low				PN	The completion rate was 69%,78% and 78.9%.	N		PN		NA		Low
2021/04/10 21.37	Simon 1999	Cheng		JAMA November 24, 1999-- Vol 282, No.20	Celecoxib	Naproxen, Placebo	APTC		assignment to intervention (the 'intention-to-treat' effect)	NA	1	Journal article(s) with results of the trial	Y	Y	Patients were assigned by a computer generated randomization schedual.	N	No significant differences were detected among treatment groups with respect to baseline characteristics.	Low	Low	电脑产生随机序列			N	PN	All treatment regimens were fully masked.	NA		NA		NA		Y	Efficacy analyses were based on the ITT population.	NA		Low	Low				PN	The study was completed by 69% of total patients.	N		PN		NA		Low
2021/04/10 21.38	Smugar 2006	Cheng		Current Medical Research and Opinion®	Rofecoxib	Celecoxib, placebo	APTC		assignment to intervention (the 'intention-to-treat' effect)	NA	1	Journal article(s) with results of the trial	Y	PY	Patients who met baseline eligibility criteria were randomly assigned in a 3:3:3:1 ratio to QD treatment with either rofecoxib 12.5 mg, rofecoxib 25 mg, celecoxib 200 mg, or matching placebos in Study 1, and in a 3:3:1 ratio to treatment with QD rofecoxib 25 mg, celecoxib 200 mg, or matching placebos in Study 2, with all treatments administered for 6 weeks.	N	Baseline demographics, patient characteristics, and pain scores were similar_x000D_ across treatment groups in both studies (Tables 1 and 2).	Low	Some concerns	没有明确说明随机序列的产生			PN	PN		NA		NA		NA		Y	A modified intent to treat analysis was employed for the analysis of efficacy and safety data.	NA		Low	Low				PY	In both studies, approximately 85% of patients in the active treatment groups completed the 6-week study.	NA		NA		NA		Low
2021/04/10 21.39	White 2002	Cheng		Am J Cardiol 2002;89:425–430	Celecoxib	Diclofenac, Ibuprofen	APTC		assignment to intervention (the 'intention-to-treat' effect)	NA	1	Journal article(s) with results of the trial	Y	Y	Patients were randomly assigned to treatments (celecoxib 400 mg twice daily [two- to fourfold greater than the maximally effective doses for rheumatoid arthritis or osteoarthritis] or a comparator NSAID, ibuprofen 800 mg 3 times daily or diclofenac 75 mg twice daily) on a 2:1:1 basis by a computer_x0002_generated randomization schedule. All treatment regimens were blinded and double-dummy.	Y		Some concerns	Low	电脑产生随机序列			N	N	Patients were randomly assigned to treatments (celecoxib 400 mg twice daily [two- to fourfold greater than the maximally effective doses for rheumatoid arthritis or osteoarthritis] or a comparator NSAID, ibuprofen 800 mg 3 times daily or diclofenac 75 mg twice daily) on a 2:1:1 basis by a computer_x0002_generated randomization schedule. All treatment regimens were blinded and double-dummy.	NA		NA		NA		Y	Statistical analyses were con_x0002_ducted on the intent-to-treat population defined in the protocol as consisting of all patients who received at_x000D_ least 1 dose of assigned study medication.	NA		Low	Low				PN	The discontinuation number was higher than CV events.	N		PN		NA		Low
2021/04/10 21.41	Williams 2001	Cheng		CLINICAL THERAPEUTICS VOL. 23, NO. 2,200l	Celecoxib	Placebo	APTC		assignment to intervention (the 'intention-to-treat' effect)	NA	1	Journal article(s) with results of the trial	PY	PY		N	There were no signili_x0002_cant differences in baseline demographic characteristics between the treatment groups (P 2 0.300) (Table I).	Low	Some concerns	没有随机序列的产生			PN	PN		NA		NA		NA		Y	All randomized patients were included in the baseline analyses.	NA		Low	Low				PN	74% completed the study.	N		PN		NA		Low
2021/04/11 09.59	Wittenberg 2006	Cheng	NCT00267215	Arthritis Research & Therapy 2006, 8:R35	Lumiracoxib	Celecoxib, placebo	APTC		assignment to intervention (the 'intention-to-treat' effect)	NA	1	Journal article(s) with results of the trial; Trial protocol	PN	Y		N	Overall, the treatment groups were balanced for baseline demographics and clinical characteristics (Table 1).	Some concerns	Some concerns	根据患者入组方式，感觉不像真随机：patients were subsequently randomly assigned			PN	PN	Blinding was maintained by the double-dummy technique.	NA		NA		NA		Y	All adverse events reported by the patient or discovered by the_x000D_ investigator during the study period were recorded and evalu_x0002_ated in terms of seriousness, severity and potential relation_x0002_ship to study medication.	NA		Low	Low				Y	The withdrawn rate was 1.7%	NA		NA		NA		Low
[truncated: 35 more columns]

## Sheet: Summary
Unique ID	Reviewer	Study ID	Reference	Experimental	Comparator	Outcome	Result	Aim	Effect of adhering to intervention?	Weight	Randomization process	Deviations from intended interventions	Mising outcome data	Measurement of the outcome	Selection of the reported result	Overall Bias					Randomization process	Deviations from intended interventions	Mising outcome data	Measurement of the outcome	Selection of the reported result	Overall Bias
Bingham 2007	Cheng	NCT00092768; NCT00092791	Rheumatology 2007;46:496–507	etorcoxib	celecoxib and placebo	APTC	The safety and tolerability of etoricoxib 30 mg qd and celecoxib 200 mg qd were similar over 12 and 26 weeks (data not shown).	assignment to intervention (the 'intention-to-treat' effect)	NA	1	High	Low	High	Low	Low	High				Assignment to intervention (the 'intention-to-treat' effect)
Birbara 2006	Cheng		Current Medical Research and Opinion®Vol. 22, No. 1, 2006, 199–210	rofecoxib	celecoxib and placebo	APTC	There was a significantly higher (p < 0.05) incidence of serious AEs with celecoxib than rofecoxib or placebo.	assignment to intervention (the 'intention-to-treat' effect)	NA	1	Low	Low	Low	Low	Low	Low				Total number of study = 21
Cannon 2008	Cheng		Arch Drug Info 2008;1:4–13	Etorcoxib, celecoxib, ibuprofen	Placebo	APTC		assignment to intervention (the 'intention-to-treat' effect)	NA	1	Low	Low	Some concerns	Low	Low	Some concerns				Low risk	57.1	100	57.1	100	100	38.1
Clegg 2006	Cheng	NCT00032890	N Engl J Med 2006;354:795-808.	Glucosamine, chondroitin sulfate, and the two in combination	Celecoxib, placebo	APTC		assignment to intervention (the 'intention-to-treat' effect)	NA	1	Low	Low	Low	Low	Low	Low				Some concerns	33.3	0	19	0	0	33.3
Conaghan 2012	Cheng	NCT007165	Rheumatology 2013;52:1303_x0002_1312	topical ketoprofen in transfersome gel with ketoprofen-free vehicle	Celecoxib, placebo	APTC		assignment to intervention (the 'intention-to-treat' effect)	NA	1	Some concerns	Low	Low	Low	Low	Some concerns				High risk	9.5	0	23.8	0	0	28.6
Cryer 2012	Cheng			Celecoxib	nsNSAIDs	APTC		assignment to intervention (the 'intention-to-treat' effect)	NA	1	Low	Low	Low	Low	Low	Low				Adhering to intervention (the 'per-protocol' effect)
Dahlberg 2009	Cheng		Scand J Rheumatol 2009;38:133–14	Diclofenac, celecoxib		APTC		assignment to intervention (the 'intention-to-treat' effect)	NA	1	Low	Low	High	Low	Low	High				Total number of study = 0
Essex 2014	Cheng		International Journal of General Medicine 2014:7 227–235	Celecoxib	Naproxen, placebo	APTC		assignment to intervention (the 'intention-to-treat' effect)	NA	1	Low	Low	Low	Low	Low	Low				Low risk
Gibofsky 2003	Cheng		ARTHRITIS & RHEUMATISM Vol. 48, No. 11, November 2003, pp 3102–3111	Celecoxib,rofecoxib	Placebo	APTC		assignment to intervention (the 'intention-to-treat' effect)	NA	1	Low	Low	Low	Low	Low	Low				Some concerns
Hawel 2003	Cheng		International Journal of Clinical Pharmacology and Therapeutics, Vol. 41 – No. 4/2003 (153-16)	Dexibuprofen, celecoxib		APTC		assignment to intervention (the 'intention-to-treat' effect)	NA	1	Some concerns	Low	Some concerns	Low	Low	Some concerns				High risk
MacDonald 2017	Cheng		European Heart Journal (2016) 0, 1–9	Celecoxib	nsNSAIDs	APTC		assignment to intervention (the 'intention-to-treat' effect)	NA	1	Some concerns	Low	High	Low	Low	High
McKenna 2001	Cheng		J Clin Rheumatol 2001;7:151-159	Celecoxib, rofecoxib	placebo	APTC		assignment to intervention (the 'intention-to-treat' effect)	NA	1	Low	Low	Low	Low	Low	Low
Nissen 2016	Cheng	NCT00346216	N Engl J Med 2016;375:2519-29.	Celecoxib	Ibuprofen, naproxen	APTC		assignment to intervention (the 'intention-to-treat' effect)	NA	1	Low	Low	Some concerns	Low	Low	Some concerns
Sampalis 2012	Cheng		Nutrition Journal 2012, 11:21	UP446	Placebo, celecoxib	APTC		assignment to intervention (the 'intention-to-treat' effect)	NA	1	Some concerns	Low	Low	Low	Low	Some concerns
Sawitzke 2010	Cheng		Ann Rheum Dis 2010;69:1459–1464	GS, CS, GS+CS	Placebo, celecoxib			assignment to intervention (the 'intention-to-treat' effect)	NA	1	High	Low	Some concerns	Low	Low	High
Schnitzer 2011	Cheng	NCT00154219	Clin Rheumatol (2011) 30:1433–1446	Lumiracoxib	Celecoxib, placebo	APTC		assignment to intervention (the 'intention-to-treat' effect)	NA	1	Low	Low	Low	Low	Low	Low
Simon 1999	Cheng		JAMA November 24, 1999-- Vol 282, No.20	Celecoxib	Naproxen, Placebo	APTC		assignment to intervention (the 'intention-to-treat' effect)	NA	1	Low	Low	Low	Low	Low	Low
Smugar 2006	Cheng		Current Medical Research and Opinion®	Rofecoxib	Celecoxib, placebo	APTC		assignment to intervention (the 'intention-to-treat' effect)	NA	1	Some concerns	Low	Low	Low	Low	Some concerns
White 2002	Cheng		Am J Cardiol 2002;89:425–430	Celecoxib	Diclofenac, Ibuprofen	APTC		assignment to intervention (the 'intention-to-treat' effect)	NA	1	Low	Low	High	Low	Low	High
Williams 2001	Cheng		CLINICAL THERAPEUTICS VOL. 23, NO. 2,200l	Celecoxib	Placebo	APTC		assignment to intervention (the 'intention-to-treat' effect)	NA	1	Some concerns	Low	High	Low	Low	High
Wittenberg 2006	Cheng	NCT00267215	Arthritis Research & Therapy 2006, 8:R35	Lumiracoxib	Celecoxib, placebo	APTC		assignment to intervention (the 'intention-to-treat' effect)	NA	1	Some concerns	Low	Low	Low	Low	Some concerns

## Sheet: Figures
Studies with intention-to-treat	Unique ID	Study ID	Experimental	Comparator	Outcome	Weight	Randomization process	Deviations from intended interventions	Missing outcome data	Measurement of the outcome	Selection of the reported result	Overall					Studies with pre-protocol	Unique ID	Study ID	Experimental	Comparator	Outcome	Weight	Randomization process	Deviations from intended interventions	Missing outcome data	Measurement of the outcome	Selection of the reported result	Overall
	Bingham 2007	NCT00092768; NCT00092791	etorcoxib	celecoxib and placebo	APTC	1									Low risk
	Birbara 2006	NCT00032890	rofecoxib	celecoxib and placebo	APTC	1									Some concerns
	Cannon 2008	NCT007165	Etorcoxib, celecoxib, ibuprofen	Placebo	APTC	1									High risk
	Clegg 2006	NCT00346216	Glucosamine, chondroitin sulfate, and the two in combination	Celecoxib, placebo	APTC	1
	Conaghan 2012	NCT00154219	topical ketoprofen in transfersome gel with ketoprofen-free vehicle	Celecoxib, placebo	APTC	1
	Cryer 2012	NCT00267215	Celecoxib	nsNSAIDs	APTC	1
	Dahlberg 2009		Diclofenac, celecoxib	Naproxen, placebo	APTC	1
	Essex 2014		Celecoxib	Placebo	APTC	1
	Gibofsky 2003		Celecoxib,rofecoxib	nsNSAIDs	APTC	1
	Hawel 2003		Dexibuprofen, celecoxib	placebo	APTC	1
	MacDonald 2017		Celecoxib	Ibuprofen, naproxen	APTC	1
	McKenna 2001		Celecoxib, rofecoxib	Placebo, celecoxib	APTC	1
	Nissen 2016		Celecoxib	Placebo, celecoxib	APTC	1
	Sampalis 2012		UP446	Celecoxib, placebo	APTC	1
	Sawitzke 2010		GS, CS, GS+CS	Naproxen, Placebo	APTC	1
	Schnitzer 2011		Lumiracoxib	Celecoxib, placebo	APTC	1
	Simon 1999		Celecoxib	Diclofenac, Ibuprofen	APTC	1
	Smugar 2006		Rofecoxib	Placebo	APTC	1
	White 2002		Celecoxib	Celecoxib, placebo	APTC	1
	Williams 2001		Celecoxib		APTC	1
	Wittenberg 2006		Lumiracoxib			1

## Sheet: Print (ITT)
Unique ID	Bingham 2007	Study ID	NCT00092768; NCT00092791	Assessor	Cheng
Ref or Label	Rheumatology 2007;46:496–507	Aim	assignment to intervention (the 'intention-to-treat' effect)
Experimental	etorcoxib	Comparator	celecoxib and placebo	Source	Journal article(s) with results of the trial; Trial protocol
Outcome	APTC	Results	The safety and tolerability of etoricoxib 30 mg qd and celecoxib 200 mg qd were similar over 12 and 26 weeks (data not shown).	Weight	1
Domain	Signalling question			Response	Comments
Bias arising from the randomization process	1.1 Was the allocation sequence random?			PY	Eligible patients were randomized in a 4:4:1:1 allocation ratio to etoricoxib 30 mg qd, celecoxib 200 mg qd or one of two placebo groups for 12 weeks (part I) (Fig. 1)
	1.2 Was the allocation sequence concealed until participants were enrolled and assigned to interventions?			PY
	1.3 Did baseline differences between intervention groups suggest a problem with the randomization process?			N	The treatment groups in both studies were similar with respect to gender, age, race, prior medication use, pain severity and primary OA joint (Table 1). The distribution of pain scores based on medians and percentiles was also similar for all groups in both studies indicating that there were comparable proportions of subjects across pain strata (e.g. minimal, moderate, severe).
	Risk of bias judgement			Low
Bias due to deviations from intended interventions	2.1.Were participants aware of their assigned intervention during the trial?			PN	Eligible patients were randomized in a 4:4:1:1 allocation ratio to etoricoxib 30 mg qd, celecoxib 200 mg qd or one of two placebo groups for 12 weeks (part I) (Fig. 1)
	2.2.Were carers and people delivering the interventions aware of participants' assigned intervention during the trial?			PN
	2.3. If Y/PY/NI to 2.1 or 2.2: Were there deviations from the intended intervention that arose because of the experimental context?			NA
	2.4 If Y/PY to 2.3: Were these deviations likely to have affected the outcome?			NA
	2.5. If Y/PY/NI to 2.4: Were these deviations from intended intervention balanced between groups?			NA
	2.6 Was an appropriate analysis used to estimate the effect of assignment to intervention?			Y	Safety analyses included all randomized patients who took at least one dose of study medication.
	2.7 If N/PN/NI to 2.6: Was there potential for a substantial impact (on the result) of the failure to analyse participants in the group to which they were randomized?			NA
	Risk of bias judgement			Low
Bias due to missing outcome data	3.1 Were data for this outcome available for all, or nearly all, participants randomized?			PN	A total of 417 (69.6%) patients in study 1 and 419 (68.9%) patients in study_x000D_ 2 completed the full 26-week treatment period (parts I and I).
	3.2 If N/PN/NI to 3.1: Is there evidence that result was not biased by missing outcome data?			PN	The reasons for withdraws included clinical AEs.
	3.3 If N/PN to 3.2: Could missingness in the outcome depend on its true value?			PY	Number of patients withdrawn because of lack of efficacy were similar to that because of clinical AEs.
	3.4 If Y/PY/NI to 3.3: Is it likely that missingness in the outcome depended on its true value?			PN
	Risk of bias judgement			Some concerns
Bias in measurement of the outcome	4.1 Was the method of measuring the outcome inappropriate?			PN	Safety was monitored by clinical and laboratory assessments at study visits and patient reported adverse experiences (AEs). Pre-defined AEs of interest included discontinuation due to any AE, discontinuation due to oedema, hypertension or GI event or CHF. All potentially serious thrombotic cardiovascular (CV) AEs, deaths and serious upper GI AEs (PUBs) were adjudicated by separate, blinded expert…
	4.2 Could measurement or ascertainment of the outcome have differed between intervention groups?			N
	4.3 Were outcome assessors aware of the intervention received by study participants?			PN	The protocol suggested that this trial was double-blinded.
	4.4 If Y/PY/NI to 4.3: Could assessment of the outcome have been influenced by knowledge of intervention received?			NA
	4.5 If Y/PY/NI to 4.4: Is it likely that assessment of the outcome was influenced by knowledge of intervention received?			NA
	Risk of bias judgement			Low
Bias in selection of the reported result	5.1 Were the data that produced this result analysed in accordance with a pre-specified analysis plan that was finalized before unblinded outcome data were available for analysis?			Y
	5.2 ... multiple eligible outcome measurements (e.g. scales, definitions, time points) within the outcome domain?			N
	5.3 ... multiple eligible analyses of the data?			N
	Risk of bias judgement			Low
Overall bias	Risk of bias judgement			Some concerns
Unique ID	Birbara 2006	Study ID		Assessor	Cheng
Ref or Label	Current Medical Research and Opinion®Vol. 22, No. 1, 2006, 199–210	Aim	assignment to intervention (the 'intention-to-treat' effect)
Experimental	rofecoxib	Comparator	celecoxib and placebo	Source	Journal article(s) with results of the trial
Outcome	APTC	Results	There was a significantly higher (p < 0.05) incidence of serious AEs with celecoxib than rofecoxib or placebo.	Weight	1
Domain	Signalling question			Response	Comments
Bias arising from the randomization process	1.1 Was the allocation sequence random?			Y	Patients who met baseline eligibility criteria were randomly assigned, using a computer-generated allocation schedule, in a 2:2:1 ratio to rofecoxib 12.5mg qd, celecoxib 200mg qd, or placebo, respectively, for 6 weeks.
	1.2 Was the allocation sequence concealed until participants were enrolled and assigned to interventions?			Y
	1.3 Did baseline differences between intervention groups suggest a problem with the randomization process?			N	The baseline characteristics of the patients within the rofecoxib, celecoxib, and placebo treatment groups in each study were similar (Table 2).
	Risk of bias judgement			Low
Bias due to deviations from intended interventions	2.1.Were participants aware of their assigned intervention during the trial?			N	A double-dummy design was used to maintain patient and investigator blinding: one tablet of rofecoxib 12.5mg and one capsule of celecoxib-matching placebo; one capsule of celecoxib 200 mg and one tablet of rofecoxib-matching placebo; or one tablet of rofecoxib_x0002_matching and one capsule of celecoxib-matching placebo.
	2.2.Were carers and people delivering the interventions aware of participants' assigned intervention during the trial?			N
	2.3. If Y/PY/NI to 2.1 or 2.2: Were there deviations from the intended intervention that arose because of the experimental context?			NA
	2.4 If Y/PY to 2.3: Were these deviations likely to have affected the outcome?			NA
	2.5. If Y/PY/NI to 2.4: Were these deviations from intended intervention balanced between groups?			NA
	2.6 Was an appropriate analysis used to estimate the effect of assignment to intervention?			Y	All patients randomized who took at least one dose of study medication, and had at least one on-treatment assessment, were included in a modified Intention_x0002_to-Treat (mITT) analysis.
	2.7 If N/PN/NI to 2.6: Was there potential for a substantial impact (on the result) of the failure to analyse participants in the group to which they were randomized?			NA
	Risk of bias judgement			Low
Bias due to missing outcome data	3.1 Were data for this outcome available for all, or nearly all, participants randomized?			PN
	3.2 If N/PN/NI to 3.1: Is there evidence that result was not biased by missing outcome data?			PN
	3.3 If N/PN to 3.2: Could missingness in the outcome depend on its true value?			PN	Discontinuation rates were similar with rofecoxib and celecoxib in each _x000D_ study. Discontinuations were more common in the placebo treatment groups than the active treatment groups in both studies. The majority of patients who discontinued in all treatment groups did so because _x000D_ of a lack of efficacy, which occurred less often with the active treatments (approximately 5%) than with pl…
	3.4 If Y/PY/NI to 3.3: Is it likely that missingness in the outcome depended on its true value?			NA
	Risk of bias judgement			Low
Bias in measurement of the outcome	4.1 Was the method of measuring the outcome inappropriate?			PN	Spontaneously reported AE data were collected at each clinic visit and assessed by the investigator with regard to intensity, seriousness, duration, relationship to study drug, and any necessary action. All serious _x000D_ AEs, whether or not related to the investigational protocol, were evaluated. Independent, blinded adjudication committees evaluated cardiovascular and gastrointestinal AEs.
	4.2 Could measurement or ascertainment of the outcome have differed between intervention groups?			PN
	4.3 Were outcome assessors aware of the intervention received by study participants?			PN
	4.4 If Y/PY/NI to 4.3: Could assessment of the outcome have been influenced by knowledge of intervention received?			NA
	4.5 If Y/PY/NI to 4.4: Is it likely that assessment of the outcome was influenced by knowledge of intervention received?			NA
	Risk of bias judgement			Low
Bias in selection of the reported result	5.1 Were the data that produced this result analysed in accordance with a pre-specified analysis plan that was finalized before unblinded outcome data were available for analysis?			PY
	5.2 ... multiple eligible outcome measurements (e.g. scales, definitions, time points) within the outcome domain?			PN
	5.3 ... multiple eligible analyses of the data?			PN
	Risk of bias judgement			Low
Overall bias	Risk of bias judgement			Low
Unique ID	Cannon 2008	Study ID		Assessor	Cheng
Ref or Label	Arch Drug Info 2008;1:4–13	Aim	assignment to intervention (the 'intention-to-treat' effect)
Experimental	Etorcoxib, celecoxib, ibuprofen	Comparator	Placebo	Source	Journal article(s) with results of the trial
Outcome	APTC	Results		Weight	1
Domain	Signalling question			Response	Comments
Bias arising from the randomization process	1.1 Was the allocation sequence random?			Y	After clinical exams were complete, all eligible patients were randomized according to a computer_x0002_generated, sponsor-supplied random allocation_x000D_ schedule in a 1:1:1:1 ratio to one of the following four treatments: etoricoxib 90 mg once daily, cele_x0002_coxib 200 mg twice daily, ibuprofen 800 mg three times daily, or placebo. _x000D_ Blinding was maintained using bottles labeled with …
	1.2 Was the allocation sequence concealed until participants were enrolled and assigned to interventions?			Y
	1.3 Did baseline differences between intervention groups suggest a problem with the randomization process?			N	Baseline demographics and vital signs were similar across the four treatment groups.
	Risk of bias judgement			Low
Bias due to deviations from intended interventions	2.1.Were participants aware of their assigned intervention during the trial?			PN	Blinding was maintained using bottles labeled with the patients’ allocation number.
	2.2.Were carers and people delivering the interventions aware of participants' assigned intervention during the trial?			PN
	2.3. If Y/PY/NI to 2.1 or 2.2: Were there deviations from the intended intervention that arose because of the experimental context?			NA
	2.4 If Y/PY to 2.3: Were these deviations likely to have affected the outcome?			NA
	2.5. If Y/PY/NI to 2.4: Were these deviations from intended intervention balanced between groups?			NA
	2.6 Was an appropriate analysis used to estimate the effect of assignment to intervention?			Y	Analyses of clinical and laboratory adverse experiences used data from all randomized patients.
	2.7 If N/PN/NI to 2.6: Was there potential for a substantial impact (on the result) of the failure to analyse participants in the group to which they were randomized?			NA
	Risk of bias judgement			Low
Bias due to missing outcome data	3.1 Were data for this outcome available for all, or nearly all, participants randomized?			PY	Analyses of clinical and laboratory adverse experiences used data from all randomized patients.
	3.2 If N/PN/NI to 3.1: Is there evidence that result was not biased by missing outcome data?			NA
	3.3 If N/PN to 3.2: Could missingness in the outcome depend on its true value?			NA
	3.4 If Y/PY/NI to 3.3: Is it likely that missingness in the outcome depended on its true value?			NA
	Risk of bias judgement			Low
Bias in measurement of the outcome	4.1 Was the method of measuring the outcome inappropriate?			PN	The three nonfatal potential investigator_x0002_reported thrombotic CV events that were reported in this trial were adjudicated by an external committee as part of an established adjudicationprocess for all randomized clinical trials.
	4.2 Could measurement or ascertainment of the outcome have differed between intervention groups?			PN
	4.3 Were outcome assessors aware of the intervention received by study participants?			PN	Blinding was maintained using bottles labeled with the patients’ allocation number.
	4.4 If Y/PY/NI to 4.3: Could assessment of the outcome have been influenced by knowledge of intervention received?			NA
	4.5 If Y/PY/NI to 4.4: Is it likely that assessment of the outcome was influenced by knowledge of intervention received?			NA
	Risk of bias judgement			Low
Bias in selection of the reported result	5.1 Were the data that produced this result analysed in accordance with a pre-specified analysis plan that was finalized before unblinded outcome data were available for analysis?			PY
	5.2 ... multiple eligible outcome measurements (e.g. scales, definitions, time points) within the outcome domain?			PN
	5.3 ... multiple eligible analyses of the data?			PN
	Risk of bias judgement			Low
Overall bias	Risk of bias judgement			Low
Unique ID	Clegg 2006	Study ID	NCT00032890	Assessor	Cheng
Ref or Label	N Engl J Med 2006;354:795-808.	Aim	assignment to intervention (the 'intention-to-treat' effect)
Experimental	Glucosamine, chondroitin sulfate, and the two in combination	Comparator	Celecoxib, placebo	Source	Journal article(s) with results of the trial; Trial protocol
Outcome	APTC	Results		Weight	1
Domain	Signalling question			Response	Comments
Bias arising from the randomization process	1.1 Was the allocation sequence random?			Y	The randomization code list was developed by the Veterans Affairs Cooperative Studies Program Data Coordi_x0002_nating Center in Hines, Illinois. During data collection, neither the clinical centers nor the coordinating center at the University of Utah had access to the randomization codes or statistical summaries of follow-up data.
	1.2 Was the allocation sequence concealed until participants were enrolled and assigned to interventions?			Y
	1.3 Did baseline differences between intervention groups suggest a problem with the randomization process?			N	The groups were well balanced at baseline (Table 1).
	Risk of bias judgement			Low
Bias due to deviations from intended interventions	2.1.Were participants aware of their assigned intervention during the trial?			PN	The randomization code list was developed by the Veterans Affairs Cooperative Studies Program Data Coordi_x0002_nating Center in Hines, Illinois. During data collection, neither the clinical centers nor the coordinating center at the University of Utah had access to the randomization codes or statistical summaries of follow-up data.
	2.2.Were carers and people delivering the interventions aware of participants' assigned intervention during the trial?			N
	2.3. If Y/PY/NI to 2.1 or 2.2: Were there deviations from the intended intervention that arose because of the experimental context?			NA
	2.4 If Y/PY to 2.3: Were these deviations likely to have affected the outcome?			NA
	2.5. If Y/PY/NI to 2.4: Were these deviations from intended intervention balanced between groups?			NA
	2.6 Was an appropriate analysis used to estimate the effect of assignment to intervention?			Y	Analysis of the primary outcome mea_x0002_sure was conducted according to the intention to treat.
	2.7 If N/PN/NI to 2.6: Was there potential for a substantial impact (on the result) of the failure to analyse participants in the group to which they were randomized?			NA
	Risk of bias judgement			Low
Bias due to missing outcome data	3.1 Were data for this outcome available for all, or nearly all, participants randomized?			PN	Adverse events and serious adverse events were as_x0002_sessed by the investigator at each study visit and followed until resolution. Seventy-seven serious adverse events were reported in 61 patients. Three serious adverse events were judged by the investigator to be related to study treatment.
	3.2 If N/PN/NI to 3.1: Is there evidence that result was not biased by missing outcome data?			PN	Of the patients withdrw, 59 had an adverse event.
	3.3 If N/PN to 3.2: Could missingness in the outcome depend on its true value?			PN	The withdraw rate of 20.5 percent did not differ significantly among the _x000D_ groups and was similar to the predicted rate of 20 percent.
	3.4 If Y/PY/NI to 3.3: Is it likely that missingness in the outcome depended on its true value?			NA
	Risk of bias judgement			Low
Bias in measurement of the outcome	4.1 Was the method of measuring the outcome inappropriate?			N	Adverse events and serious adverse events were as_x0002_sessed by the investigator at each study visit and followed until resolution.
	4.2 Could measurement or ascertainment of the outcome have differed between intervention groups?			PN	Adverse events and serious adverse events were as_x0002_sessed by the investigator at each study visit and followed until resolution.
	4.3 Were outcome assessors aware of the intervention received by study participants?			PN	During data collection, neither the clinical centers nor the coordinating center at the University of Utah had access to the randomization codes or statistical summaries of follow-up data.
	4.4 If Y/PY/NI to 4.3: Could assessment of the outcome have been influenced by knowledge of intervention received?			NA
	4.5 If Y/PY/NI to 4.4: Is it likely that assessment of the outcome was influenced by knowledge of intervention received?			NA
	Risk of bias judgement			Low
Bias in selection of the reported result	5.1 Were the data that produced this result analysed in accordance with a pre-specified analysis plan that was finalized before unblinded outcome data were available for analysis?			Y
	5.2 ... multiple eligible outcome measurements (e.g. scales, definitions, time points) within the outcome domain?			PN
	5.3 ... multiple eligible analyses of the data?			PN
	Risk of bias judgement			Low
Overall bias	Risk of bias judgement			Low
Unique ID	Conaghan 2012	Study ID	NCT007165	Assessor	Cheng
Ref or Label	Rheumatology 2013;52:1303_x0002_1312	Aim	assignment to intervention (the 'intention-to-treat' effect)
Experimental	topical ketoprofen in transfersome gel with ketoprofen-free vehicle	Comparator	Celecoxib, placebo	Source	Journal article(s) with results of the trial; Trial protocol
Outcome	APTC	Results		Weight	1
Domain	Signalling question			Response	Comments
Bias arising from the randomization process	1.1 Was the allocation sequence random?			Y	Eligible patients were randomized at B2 (according to a centre-specific assignment list generated by a random permuted block scheme) to receive treatment. Investigators and patients were blinded to whether they were allocated to active or placebo treatment, but not to whether they were allocated topical or oral medication.
	1.2 Was the allocation sequence concealed until participants were enrolled and assigned to interventions?			Y
	1.3 Did baseline differences between intervention groups suggest a problem with the randomization process?			N	Demographics and baseline characteristics were similar across treatment groups.
	Risk of bias judgement			Low
Bias due to deviations from intended interventions	2.1.Were participants aware of their assigned intervention during the trial?			PN	Investigators and patients were blinded to whether they were allocated to active or placebo treatment, but not to whether they were allocated topical or oral medication.
	2.2.Were carers and people delivering the interventions aware of participants' assigned intervention during the trial?			PN
	2.3. If Y/PY/NI to 2.1 or 2.2: Were there deviations from the intended intervention that arose because of the experimental context?			NA
	2.4 If Y/PY to 2.3: Were these deviations likely to have affected the outcome?			NA
	2.5. If Y/PY/NI to 2.4: Were these deviations from intended intervention balanced between groups?			NA
	2.6 Was an appropriate analysis used to estimate the effect of assignment to intervention?			PY	AEs were assessed at study visits and up to 30 days after discontinuation of study drug.
	2.7 If N/PN/NI to 2.6: Was there potential for a substantial impact (on the result) of the failure to analyse participants in the group to which they were randomized?			NA
	Risk of bias judgement			Low
Bias due to missing outcome data	3.1 Were data for this outcome available for all, or nearly all, participants randomized?			Y	The total number of patients in the adverse events table was in accordance with patients randomized.
	3.2 If N/PN/NI to 3.1: Is there evidence that result was not biased by missing outcome data?			NA
	3.3 If N/PN to 3.2: Could missingness in the outcome depend on its true value?			NA
	3.4 If Y/PY/NI to 3.3: Is it likely that missingness in the outcome depended on its true value?			NA
	Risk of bias judgement			Low
Bias in measurement of the outcome	4.1 Was the method of measuring the outcome inappropriate?			PN	AEs were assessed at study visits and up to 30 days after discontinuation of study drug.
	4.2 Could measurement or ascertainment of the outcome have differed between intervention groups?			PN	AEs were assessed at study visits and up to 30 days after discontinuation of study drug.
	4.3 Were outcome assessors aware of the intervention received by study participants?			PN	Investigators and patients were blinded to whether they were allocated to active or placebo treatment, but not to whether they were allocated topical or oral medication.
	4.4 If Y/PY/NI to 4.3: Could assessment of the outcome have been influenced by knowledge of intervention received?			NA
	4.5 If Y/PY/NI to 4.4: Is it likely that assessment of the outcome was influenced by knowledge of intervention received?			NA
	Risk of bias judgement			Low
Bias in selection of the reported result	5.1 Were the data that produced this result analysed in accordance with a pre-specified analysis plan that was finalized before unblinded outcome data were available for analysis?			PY
	5.2 ... multiple eligible outcome measurements (e.g. scales, definitions, time points) within the outcome domain?			PN
	5.3 ... multiple eligible analyses of the data?			PN
	Risk of bias judgement			Low
Overall bias	Risk of bias judgement			Low
Unique ID	Cryer 2012	Study ID		Assessor	Cheng
Ref or Label		Aim	assignment to intervention (the 'intention-to-treat' effect)
Experimental	Celecoxib	Comparator	nsNSAIDs	Source	Journal article(s) with results of the trial
Outcome	APTC	Results		Weight	1
Domain	Signalling question			Response	Comments
Bias arising from the randomization process	1.1 Was the allocation sequence random?			Y	Eligible patients were randomized via an interactive voice response system (1:1) in block sizes of 4 to either open-label celecoxib or an nsNSAID for 6 months._x000D_ This trial was open-label.
	1.2 Was the allocation sequence concealed until participants were enrolled and assigned to interventions?			N
	1.3 Did baseline differences between intervention groups suggest a problem with the randomization process?			N	Baseline demographics were similar between treatment arms.
	Risk of bias judgement			Some concerns
Bias due to deviations from intended interventions	2.1.Were participants aware of their assigned intervention during the trial?			Y	This trial was open-label.
	2.2.Were carers and people delivering the interventions aware of participants' assigned intervention during the trial?			Y
	2.3. If Y/PY/NI to 2.1 or 2.2: Were there deviations from the intended intervention that arose because of the experimental context?			PN	Our primary outcome were objective.
	2.4 If Y/PY to 2.3: Were these deviations likely to have affected the outcome?			NA
	2.5. If Y/PY/NI to 2.4: Were these deviations from intended intervention balanced between groups?			NA
	2.6 Was an appropriate analysis used to estimate the effect of assignment to intervention?			Y	Safety data, physical examination, vital signs, laboratory data, and treatment-emergent adverse events were summarized.
	2.7 If N/PN/NI to 2.6: Was there potential for a substantial impact (on the result) of the failure to analyse participants in the group to which they were randomized?			NA
	Risk of bias judgement			Low
Bias due to missing outcome data	3.1 Were data for this outcome available for all, or nearly all, participants randomized?			Y	99.6% and 99.8%
	3.2 If N/PN/NI to 3.1: Is there evidence that result was not biased by missing outcome data?			NA
	3.3 If N/PN to 3.2: Could missingness in the outcome depend on its true value?			NA
	3.4 If Y/PY/NI to 3.3: Is it likely that missingness in the outcome depended on its true value?			NA
	Risk of bias judgement			Low
Bias in measurement of the outcome	4.1 Was the method of measuring the outcome inappropriate?			N	Safety data, physical examination, vital signs, laboratory data, and treatment-emergent adverse events were summarized.
	4.2 Could measurement or ascertainment of the outcome have differed between intervention groups?			N
	4.3 Were outcome assessors aware of the intervention received by study participants?			PY
	4.4 If Y/PY/NI to 4.3: Could assessment of the outcome have been influenced by knowledge of intervention received?			PN
	4.5 If Y/PY/NI to 4.4: Is it likely that assessment of the outcome was influenced by knowledge of intervention received?			NA
	Risk of bias judgement			Low
Bias in selection of the reported result	5.1 Were the data that produced this result analysed in accordance with a pre-specified analysis plan that was finalized before unblinded outcome data were available for analysis?			Y
	5.2 ... multiple eligible outcome measurements (e.g. scales, definitions, time points) within the outcome domain?			PN
	5.3 ... multiple eligible analyses of the data?			PN
	Risk of bias judgement			Low
Overall bias	Risk of bias judgement			Low
Unique ID	Dahlberg 2009	Study ID		Assessor	Cheng
Ref or Label	Scand J Rheumatol 2009;38:133–14	Aim	assignment to intervention (the 'intention-to-treat' effect)
Experimental	Diclofenac, celecoxib	Comparator		Source	Journal article(s) with results of the trial
Outcome	APTC	Results		Weight	1
Domain	Signalling question			Response	Comments
Bias arising from the randomization process	1.1 Was the allocation sequence random?			Y	Patients were randomized in a 1:1 ratio to one of the two treatment groups (celecoxib 200 mg once daily or diclofenac 50 mg twice daily) according to a computer-generated list prepared by the Biostat AS unit in Oslo, Norway. Randomization was stratified by centre with a block size of six._x000D_ To conceal allocation, the double-blind supplies were identical in physical appearance and were provid…
	1.2 Was the allocation sequence concealed until participants were enrolled and assigned to interventions?			Y
	1.3 Did baseline differences between intervention groups suggest a problem with the randomization process?			N	No significant differences were observed between treatment groups in any demographic category.
	Risk of bias judgement			Low
Bias due to deviations from intended interventions	2.1.Were participants aware of their assigned intervention during the trial?			PN	Patients were randomized in a 1:1 ratio to one of the two treatment groups (celecoxib 200 mg once daily or diclofenac 50 mg twice daily) according to a computer-generated list prepared by the Biostat AS unit in Oslo, Norway. Randomization was stratified by centre with a block size of six._x000D_ To conceal allocation, the double-blind supplies were identical in physical appearance and were provid…
	2.2.Were carers and people delivering the interventions aware of participants' assigned intervention during the trial?			PN
	2.3. If Y/PY/NI to 2.1 or 2.2: Were there deviations from the intended intervention that arose because of the experimental context?			NA
	2.4 If Y/PY to 2.3: Were these deviations likely to have affected the outcome?			NA
	2.5. If Y/PY/NI to 2.4: Were these deviations from intended intervention balanced between groups?			NA
	2.6 Was an appropriate analysis used to estimate the effect of assignment to intervention?			Y	All randomized patients who had taken at least one dose of study medication were included in the modified intent-to-treat (m-ITT) and the safety populations.
	2.7 If N/PN/NI to 2.6: Was there potential for a substantial impact (on the result) of the failure to analyse participants in the group to which they were randomized?			NA
	Risk of bias judgement			Low
Bias due to missing outcome data	3.1 Were data for this outcome available for all, or nearly all, participants randomized?			Y	All randomized patients who had taken at least one dose of study medication were included in the modified intent-to-treat (m-ITT) and the safety populations.
	3.2 If N/PN/NI to 3.1: Is there evidence that result was not biased by missing outcome data?			NA
	3.3 If N/PN to 3.2: Could missingness in the outcome depend on its true value?			NA
	3.4 If Y/PY/NI to 3.3: Is it likely that missingness in the outcome depended on its true value?			NA
	Risk of bias judgement			Low
Bias in measurement of the outcome	4.1 Was the method of measuring the outcome inappropriate?			N	Safety analyses were performed on the safety population (which was_x000D_ identical to the m-ITT population).
	4.2 Could measurement or ascertainment of the outcome have differed between intervention groups?			PN
	4.3 Were outcome assessors aware of the intervention received by study participants?			PN	To conceal allocation, the double-blind supplies were identical in physical appearance and were provided to the investigator in bottles marked with randomization number and visit number.
	4.4 If Y/PY/NI to 4.3: Could assessment of the outcome have been influenced by knowledge of intervention received?			NA
	4.5 If Y/PY/NI to 4.4: Is it likely that assessment of the outcome was influenced by knowledge of intervention received?			NA
	Risk of bias judgement			Low
Bias in selection of the reported result	5.1 Were the data that produced this result analysed in accordance with a pre-specified analysis plan that was finalized before unblinded outcome data were available for analysis?			PY
	5.2 ... multiple eligible outcome measurements (e.g. scales, definitions, time points) within the outcome domain?			PN
	5.3 ... multiple eligible analyses of the data?			PN
	Risk of bias judgement			Low
Overall bias	Risk of bias judgement			Low
Unique ID	Essex 2014	Study ID		Assessor	Cheng
Ref or Label	International Journal of General Medicine 2014:7 227–235	Aim	assignment to intervention (the 'intention-to-treat' effect)
Experimental	Celecoxib	Comparator	Naproxen, placebo	Source	Journal article(s) with results of the trial
Outcome	APTC	Results		Weight	1
Domain	Signalling question			Response	Comments
Bias arising from the randomization process	1.1 Was the allocation sequence random?			Y	Patients were randomized in a 2:2:1 ratio to one of three treatments, ie, celecoxib 200 mg once daily, naproxen 500 mg twice daily, or placebo, according to a predetermined computer randomization schedule. Patients were assigned their randomization number based on the order in which _x000D_ they enrolled in the study. _x000D_ Both the investigator and patient were blinded to the study medications…
	1.2 Was the allocation sequence concealed until participants were enrolled and assigned to interventions?			Y
	1.3 Did baseline differences between intervention groups suggest a problem with the randomization process?			N	Baseline characteristics of the patients were similar among the treatment groups.
	Risk of bias judgement			Low
Bias due to deviations from intended interventions	2.1.Were participants aware of their assigned intervention during the trial?			PN	Both the investigator and patient were blinded to the study medications and to placebo, and all assessments were made by individuals who had been blinded. Each study medication had a matching placebo that was of _x000D_ similar appearance (capsule size, color, smell, and taste).
	2.2.Were carers and people delivering the interventions aware of participants' assigned intervention during the trial?			PN
	2.3. If Y/PY/NI to 2.1 or 2.2: Were there deviations from the intended intervention that arose because of the experimental context?			NA
	2.4 If Y/PY to 2.3: Were these deviations likely to have affected the outcome?			NA
	2.5. If Y/PY/NI to 2.4: Were these deviations from intended intervention balanced between groups?			NA
	2.6 Was an appropriate analysis used to estimate the effect of assignment to intervention?			Y	Safety analyses were carried out in the safety population, which included all randomized patients who received at least one dose of study medication.
	2.7 If N/PN/NI to 2.6: Was there potential for a substantial impact (on the result) of the failure to analyse participants in the group to which they were randomized?			NA
	Risk of bias judgement			Low
Bias due to missing outcome data	3.1 Were data for this outcome available for all, or nearly all, participants randomized?			Y	Safety analyses were carried out in the safety population, which included all randomized patients who received at least one dose of study medication.
	3.2 If N/PN/NI to 3.1: Is there evidence that result was not biased by missing outcome data?			NA
	3.3 If N/PN to 3.2: Could missingness in the outcome depend on its true value?			NA
	3.4 If Y/PY/NI to 3.3: Is it likely that missingness in the outcome depended on its true value?			NA
	Risk of bias judgement			Low
Bias in measurement of the outcome	4.1 Was the method of measuring the outcome inappropriate?			N	General clinical safety was assessed by monitoring treatment_x0002_emergent adverse events and serious adverse events and by physical examination.
	4.2 Could measurement or ascertainment of the outcome have differed between intervention groups?			PN
	4.3 Were outcome assessors aware of the intervention received by study participants?			PN
	4.4 If Y/PY/NI to 4.3: Could assessment of the outcome have been influenced by knowledge of intervention received?			NA
	4.5 If Y/PY/NI to 4.4: Is it likely that assessment of the outcome was influenced by knowledge of intervention received?			NA
	Risk of bias judgement			Low
Bias in selection of the reported result	5.1 Were the data that produced this result analysed in accordance with a pre-specified analysis plan that was finalized before unblinded outcome data were available for analysis?			PY
	5.2 ... multiple eligible outcome measurements (e.g. scales, definitions, time points) within the outcome domain?			N
	5.3 ... multiple eligible analyses of the data?			N
	Risk of bias judgement			Low
Overall bias	Risk of bias judgement			Low
Unique ID	Gibofsky 2003	Study ID		Assessor	Cheng
Ref or Label	ARTHRITIS & RHEUMATISM Vol. 48, No. 11, November 2003, pp 3102–3111	Aim	assignment to intervention (the 'intention-to-treat' effect)
Experimental	Celecoxib,rofecoxib	Comparator	Placebo	Source	Journal article(s) with results of the trial
Outcome	APTC	Results		Weight	1
Domain	Signalling question			Response	Comments
Bias arising from the randomization process	1.1 Was the allocation sequence random?			Y	Upon enrollment, patients were randomly assigned to receive either celecoxib 200 mg/day, rofecoxib 25 mg/day, or placebo. Patients were instructed to take the study drug with the evening meal. Regimens were masked (double-dummied) so as to be unidentifiable to both patients and study personnel. Treatment assignment was based on a computer-generated randomization schedule prepared prior to the beg…
	1.2 Was the allocation sequence concealed until participants were enrolled and assigned to interventions?			Y
	1.3 Did baseline differences between intervention groups suggest a problem with the randomization process?			N	The statistical analyses showed no differences across treatment groups with respect to demographic and medical history factors.
	Risk of bias judgement			Low
Bias due to deviations from intended interventions	2.1.Were participants aware of their assigned intervention during the trial?			N	Upon enrollment, patients were randomly assigned to receive either celecoxib 200 mg/day, rofecoxib 25 mg/day, or placebo. Patients were instructed to take the study drug with the evening meal. Regimens were masked (double-dummied) so as to be unidentifiable to both patients and study personnel. Treatment assignment was based on a computer-generated randomization schedule prepared prior to the beg…
	2.2.Were carers and people delivering the interventions aware of participants' assigned intervention during the trial?			N
	2.3. If Y/PY/NI to 2.1 or 2.2: Were there deviations from the intended intervention that arose because of the experimental context?			NA
	2.4 If Y/PY to 2.3: Were these deviations likely to have affected the outcome?			NA
	2.5. If Y/PY/NI to 2.4: Were these deviations from intended intervention balanced between groups?			NA
	2.6 Was an appropriate analysis used to estimate the effect of assignment to intervention?			Y	Comparisons of safety results across treatment groups included all patients who received at least 1 dose of study medication and consisted primarily of laboratory findings and the incidences of adverse events.
	2.7 If N/PN/NI to 2.6: Was there potential for a substantial impact (on the result) of the failure to analyse participants in the group to which they were randomized?			NA
	Risk of bias judgement			Low
Bias due to missing outcome data	3.1 Were data for this outcome available for all, or nearly all, participants randomized?			PN
	3.2 If N/PN/NI to 3.1: Is there evidence that result was not biased by missing outcome data?			PN
	3.3 If N/PN to 3.2: Could missingness in the outcome depend on its true value?			PN
	3.4 If Y/PY/NI to 3.3: Is it likely that missingness in the outcome depended on its true value?			NA
	Risk of bias judgement			Low
Bias in measurement of the outcome	4.1 Was the method of measuring the outcome inappropriate?			PN	Comparisons of safety results across treatment groups included all patients who received at least 1 dose of study medication and consisted primarily of laboratory findings and the incidences of adverse events.
	4.2 Could measurement or ascertainment of the outcome have differed between intervention groups?			N
	4.3 Were outcome assessors aware of the intervention received by study participants?			N	No patient’s treatment was unblinded until after com_x0002_pletion of the clinical conduct of the study and verification of all patient data.
	4.4 If Y/PY/NI to 4.3: Could assessment of the outcome have been influenced by knowledge of intervention received?			NA
	4.5 If Y/PY/NI to 4.4: Is it likely that assessment of the outcome was influenced by knowledge of intervention received?			NA
	Risk of bias judgement			Low
Bias in selection of the reported result	5.1 Were the data that produced this result analysed in accordance with a pre-specified analysis plan that was finalized before unblinded outcome data were available for analysis?			Y
	5.2 ... multiple eligible outcome measurements (e.g. scales, definitions, time points) within the outcome domain?			N
	5.3 ... multiple eligible analyses of the data?			N
	Risk of bias judgement			Low
Overall bias	Risk of bias judgement			Low
Unique ID	Hawel 2003	Study ID		Assessor	Cheng
Ref or Label	International Journal of Clinical Pharmacology and Therapeutics, Vol. 41 – No. 4/2003 (153-16)	Aim	assignment to intervention (the 'intention-to-treat' effect)
Experimental	Dexibuprofen, celecoxib	Comparator		Source	Journal article(s) with results of the trial
Outcome	APTC	Results		Weight	1
Domain	Signalling question			Response	Comments
Bias arising from the randomization process	1.1 Was the allocation sequence random?			NI	only mentioned RANDOM
	1.2 Was the allocation sequence concealed until participants were enrolled and assigned to interventions?			PY
	1.3 Did baseline differences between intervention groups suggest a problem with the randomization process?			Y	Treatment groups were comparable in age, gender, weight, height, affected body site, rea_x0002_son for OA, global dimension of pain and base_x0002_line WOMAC OA index scores.
	Risk of bias judgement			Some concerns
Bias due to deviations from intended interventions	2.1.Were participants aware of their assigned intervention during the trial?			PN	Exact matching placebo tablets (double dummy technique) were_x000D_ used to double-blind the clinical trial._x000D_
	2.2.Were carers and people delivering the interventions aware of participants' assigned intervention during the trial?			PN
	2.3. If Y/PY/NI to 2.1 or 2.2: Were there deviations from the intended intervention that arose because of the experimental context?			NA
	2.4 If Y/PY to 2.3: Were these deviations likely to have affected the outcome?			NA
	2.5. If Y/PY/NI to 2.4: Were these deviations from intended intervention balanced between groups?			NA
	2.6 Was an appropriate analysis used to estimate the effect of assignment to intervention?			Y	The occurrence of adverse events and clinically relevant changes in laboratory char_x0002_acteristics were analyzed descriptively.
	2.7 If N/PN/NI to 2.6: Was there potential for a substantial impact (on the result) of the failure to analyse participants in the group to which they were randomized?			NA
	Risk of bias judgement			Low
Bias due to missing outcome data	3.1 Were data for this outcome available for all, or nearly all, participants randomized?			PN
	3.2 If N/PN/NI to 3.1: Is there evidence that result was not biased by missing outcome data?			N
	3.3 If N/PN to 3.2: Could missingness in the outcome depend on its true value?			PN
	3.4 If Y/PY/NI to 3.3: Is it likely that missingness in the outcome depended on its true value?			NA
	Risk of bias judgement			Low
Bias in measurement of the outcome	4.1 Was the method of measuring the outcome inappropriate?			N	The occurrence of adverse events and clinically relevant changes in laboratory char_x0002_acteristics were analyzed descriptively.
	4.2 Could measurement or ascertainment of the outcome have differed between intervention groups?			N
	4.3 Were outcome assessors aware of the intervention received by study participants?			PN
	4.4 If Y/PY/NI to 4.3: Could assessment of the outcome have been influenced by knowledge of intervention received?			NA
	4.5 If Y/PY/NI to 4.4: Is it likely that assessment of the outcome was influenced by knowledge of intervention received?			NA
	Risk of bias judgement			Low
Bias in selection of the reported result	5.1 Were the data that produced this result analysed in accordance with a pre-specified analysis plan that was finalized before unblinded outcome data were available for analysis?			Y
	5.2 ... multiple eligible outcome measurements (e.g. scales, definitions, time points) within the outcome domain?			PN
	5.3 ... multiple eligible analyses of the data?			PN
	Risk of bias judgement			Low
Overall bias	Risk of bias judgement			Some concerns
Unique ID	MacDonald 2017	Study ID		Assessor	Cheng
Ref or Label	European Heart Journal (2016) 0, 1–9	Aim	assignment to intervention (the 'intention-to-treat' effect)
Experimental	Celecoxib	Comparator	nsNSAIDs	Source	Journal article(s) with results of the trial
Outcome	APTC	Results		Weight	1
Domain	Signalling question			Response	Comments
Bias arising from the randomization process	1.1 Was the allocation sequence random?			Y	(Eligible patients) were randomly assigned to switch to prescribed celecoxib (the celecoxib group) or to continue their usual prescribed nsNSAID (the nsNSAID group) using a central randomization system.
	1.2 Was the allocation sequence concealed until participants were enrolled and assigned to interventions?			PY
	1.3 Did baseline differences between intervention groups suggest a problem with the randomization process?			PN
	Risk of bias judgement			Low
Bias due to deviations from intended interventions	2.1.Were participants aware of their assigned intervention during the trial?			Y	This trial was open-label.
	2.2.Were carers and people delivering the interventions aware of participants' assigned intervention during the trial?			Y
	2.3. If Y/PY/NI to 2.1 or 2.2: Were there deviations from the intended intervention that arose because of the experimental context?			N
	2.4 If Y/PY to 2.3: Were these deviations likely to have affected the outcome?			NA
	2.5. If Y/PY/NI to 2.4: Were these deviations from intended intervention balanced between groups?			NA
	2.6 Was an appropriate analysis used to estimate the effect of assignment to intervention?			Y	These analyses were supported by a modified intention_x0002_to-treat (ITT) analysis censoring on the first of death, withdrawal of consent for follow-up, or end-of-study date.
	2.7 If N/PN/NI to 2.6: Was there potential for a substantial impact (on the result) of the failure to analyse participants in the group to which they were randomized?			NA
	Risk of bias judgement			Low
Bias due to missing outcome data	3.1 Were data for this outcome available for all, or nearly all, participants randomized?			PN	In the prescribed celecoxib group, 50.9% withdrew from the_x000D_ randomized therapy compared with 30.2% not continuing with any_x000D_ prescribed nsNSAID therapy.
	3.2 If N/PN/NI to 3.1: Is there evidence that result was not biased by missing outcome data?			N
	3.3 If N/PN to 3.2: Could missingness in the outcome depend on its true value?			PY
	3.4 If Y/PY/NI to 3.3: Is it likely that missingness in the outcome depended on its true value?			PN
	Risk of bias judgement			Some concerns
Bias in measurement of the outcome	4.1 Was the method of measuring the outcome inappropriate?			N	The principal method of follow-up in the SCOT was by record-link_x0002_age10 (see Supplementary material online, Supplementary methods). Treatment-related adverse events and all serious adverse events reported by study sites were recorded and reconciled with the record-linkage data.
	4.2 Could measurement or ascertainment of the outcome have differed between intervention groups?			N
	4.3 Were outcome assessors aware of the intervention received by study participants?			PY
	4.4 If Y/PY/NI to 4.3: Could assessment of the outcome have been influenced by knowledge of intervention received?			PN
	4.5 If Y/PY/NI to 4.4: Is it likely that assessment of the outcome was influenced by knowledge of intervention received?			NA
	Risk of bias judgement			Low
Bias in selection of the reported result	5.1 Were the data that produced this result analysed in accordance with a pre-specified analysis plan that was finalized before unblinded outcome data were available for analysis?			Y
	5.2 ... multiple eligible outcome measurements (e.g. scales, definitions, time points) within the outcome domain?			PN
	5.3 ... multiple eligible analyses of the data?			PN
	Risk of bias judgement			Low
Overall bias	Risk of bias judgement			Some concerns
Unique ID	McKenna 2001	Study ID		Assessor	Cheng
Ref or Label	J Clin Rheumatol 2001;7:151-159	Aim	assignment to intervention (the 'intention-to-treat' effect)
Experimental	Celecoxib, rofecoxib	Comparator	placebo	Source	Journal article(s) with results of the trial
Outcome	APTC	Results		Weight	1
Domain	Signalling question			Response	Comments
Bias arising from the randomization process	1.1 Was the allocation sequence random?			Y
	1.2 Was the allocation sequence concealed until participants were enrolled and assigned to interventions?
	1.3 Did baseline differences between intervention groups suggest a problem with the randomization process?			N	There were no stastically significant differences between the three treatment groups.
	Risk of bias judgement
Bias due to deviations from intended interventions	2.1.Were participants aware of their assigned intervention during the trial?
	2.2.Were carers and people delivering the interventions aware of participants' assigned intervention during the trial?
	2.3. If Y/PY/NI to 2.1 or 2.2: Were there deviations from the intended intervention that arose because of the experimental context?
	2.4 If Y/PY to 2.3: Were these deviations likely to have affected the outcome?
	2.5. If Y/PY/NI to 2.4: Were these deviations from intended intervention balanced between groups?
	2.6 Was an appropriate analysis used to estimate the effect of assignment to intervention?
	2.7 If N/PN/NI to 2.6: Was there potential for a substantial impact (on the result) of the failure to analyse participants in the group to which they were randomized?
	Risk of bias judgement
Bias due to missing outcome data	3.1 Were data for this outcome available for all, or nearly all, participants randomized?			PN
	3.2 If N/PN/NI to 3.1: Is there evidence that result was not biased by missing outcome data?			N
	3.3 If N/PN to 3.2: Could missingness in the outcome depend on its true value?			PN
	3.4 If Y/PY/NI to 3.3: Is it likely that missingness in the outcome depended on its true value?			NA
	Risk of bias judgement			Low
Bias in measurement of the outcome	4.1 Was the method of measuring the outcome inappropriate?			N	Adverse events were reported at each visit as individual events.
	4.2 Could measurement or ascertainment of the outcome have differed between intervention groups?			N
	4.3 Were outcome assessors aware of the intervention received by study participants?
	4.4 If Y/PY/NI to 4.3: Could assessment of the outcome have been influenced by knowledge of intervention received?			NA
	4.5 If Y/PY/NI to 4.4: Is it likely that assessment of the outcome was influenced by knowledge of intervention received?			NA
	Risk of bias judgement
Bias in selection of the reported result	5.1 Were the data that produced this result analysed in accordance with a pre-specified analysis plan that was finalized before unblinded outcome data were available for analysis?
	5.2 ... multiple eligible outcome measurements (e.g. scales, definitions, time points) within the outcome domain?
	5.3 ... multiple eligible analyses of the data?
	Risk of bias judgement
Overall bias	Risk of bias judgement
Unique ID	Nissen 2016	Study ID	NCT00346216	Assessor	Cheng
Ref or Label	N Engl J Med 2016;375:2519-29.	Aim	assignment to intervention (the 'intention-to-treat' effect)
Experimental	Celecoxib	Comparator	Ibuprofen, naproxen	Source	Journal article(s) with results of the trial
Outcome	APTC	Results		Weight	1
Domain	Signalling question			Response	Comments
Bias arising from the randomization process	1.1 Was the allocation sequence random?			Y
	1.2 Was the allocation sequence concealed until participants were enrolled and assigned to interventions?			PY
	1.3 Did baseline differences between intervention groups suggest a problem with the randomization process?			N
	Risk of bias judgement			Low
Bias due to deviations from intended interventions	2.1.Were participants aware of their assigned intervention during the trial?			PN	Patients were randomly assigned, in a 1:1:1 ratio, to receive celecoxib (100 mg twice a day), ibuprofen (600 mg three times a day), or naproxen (375 mg twice a day) with matching placebo.
	2.2.Were carers and people delivering the interventions aware of participants' assigned intervention during the trial?			PN
	2.3. If Y/PY/NI to 2.1 or 2.2: Were there deviations from the intended intervention that arose because of the experimental context?			NA
	2.4 If Y/PY to 2.3: Were these deviations likely to have affected the outcome?			NA
	2.5. If Y/PY/NI to 2.4: Were these deviations from intended intervention balanced between groups?			NA
	2.6 Was an appropriate analysis used to estimate the effect of assignment to intervention?			Y	The investigator did both ITT and on-treatment analysis.
	2.7 If N/PN/NI to 2.6: Was there potential for a substantial impact (on the result) of the failure to analyse participants in the group to which they were randomized?			NA
	Risk of bias judgement			Low
Bias due to missing outcome data	3.1 Were data for this outcome available for all, or nearly all, participants randomized?			Y
	3.2 If N/PN/NI to 3.1: Is there evidence that result was not biased by missing outcome data?			NA
	3.3 If N/PN to 3.2: Could missingness in the outcome depend on its true value?			NA
	3.4 If Y/PY/NI to 3.3: Is it likely that missingness in the outcome depended on its true value?			NA
	Risk of bias judgement			Low
Bias in measurement of the outcome	4.1 Was the method of measuring the outcome inappropriate?			N
	4.2 Could measurement or ascertainment of the outcome have differed between intervention groups?			N
	4.3 Were outcome assessors aware of the intervention received by study participants?			N	An independent committee of multidisciplinary specialists at C5Research who were unaware of the treatment assignments re_x0002_viewed and adjudicated events.
	4.4 If Y/PY/NI to 4.3: Could assessment of the outcome have been influenced by knowledge of intervention received?			NA
	4.5 If Y/PY/NI to 4.4: Is it likely that assessment of the outcome was influenced by knowledge of intervention received?			NA
	Risk of bias judgement			Low
Bias in selection of the reported result	5.1 Were the data that produced this result analysed in accordance with a pre-specified analysis plan that was finalized before unblinded outcome data were available for analysis?			Y
	5.2 ... multiple eligible outcome measurements (e.g. scales, definitions, time points) within the outcome domain?			N
	5.3 ... multiple eligible analyses of the data?			N
	Risk of bias judgement			Low
Overall bias	Risk of bias judgement			Low
Unique ID	Sampalis 2012	Study ID		Assessor	Cheng
Ref or Label	Nutrition Journal 2012, 11:21	Aim	assignment to intervention (the 'intention-to-treat' effect)
Experimental	UP446	Comparator	Placebo, celecoxib	Source	Journal article(s) with results of the trial
Outcome	APTC	Results		Weight	1
Domain	Signalling question			Response	Comments
Bias arising from the randomization process	1.1 Was the allocation sequence random?				Subjects that met the inclusion/exclusion criteria were randomly assigned to 1 of the 4 study groups (Table 1).
	1.2 Was the allocation sequence concealed until participants were enrolled and assigned to interventions?
	1.3 Did baseline differences between intervention groups suggest a problem with the randomization process?			N	There were no statistically significant differences between the four groups with respect to demographic characteristics and baseline disease activity.
	Risk of bias judgement
Bias due to deviations from intended interventions	2.1.Were participants aware of their assigned intervention during the trial?				This was a randomized, double blind, placebo and active comparator controlled study.
	2.2.Were carers and people delivering the interventions aware of participants' assigned intervention during the trial?
	2.3. If Y/PY/NI to 2.1 or 2.2: Were there deviations from the intended intervention that arose because of the experimental context?
	2.4 If Y/PY to 2.3: Were these deviations likely to have affected the outcome?
	2.5. If Y/PY/NI to 2.4: Were these deviations from intended intervention balanced between groups?
	2.6 Was an appropriate analysis used to estimate the effect of assignment to intervention?
	2.7 If N/PN/NI to 2.6: Was there potential for a substantial impact (on the result) of the failure to analyse participants in the group to which they were randomized?
	Risk of bias judgement
Bias due to missing outcome data	3.1 Were data for this outcome available for all, or nearly all, participants randomized?			PY	Of the 60 subjects who enrolled, 52 (87%) completed the study (Table 3).
	3.2 If N/PN/NI to 3.1: Is there evidence that result was not biased by missing outcome data?			NA
	3.3 If N/PN to 3.2: Could missingness in the outcome depend on its true value?			NA
	3.4 If Y/PY/NI to 3.3: Is it likely that missingness in the outcome depended on its true value?			NA
	Risk of bias judgement
Bias in measurement of the outcome	4.1 Was the method of measuring the outcome inappropriate?			PN	Safety was measured by physical examinations.
	4.2 Could measurement or ascertainment of the outcome have differed between intervention groups?			PN
	4.3 Were outcome assessors aware of the intervention received by study participants?			PN
	4.4 If Y/PY/NI to 4.3: Could assessment of the outcome have been influenced by knowledge of intervention received?			NA
	4.5 If Y/PY/NI to 4.4: Is it likely that assessment of the outcome was influenced by knowledge of intervention received?			NA
	Risk of bias judgement			Low
Bias in selection of the reported result	5.1 Were the data that produced this result analysed in accordance with a pre-specified analysis plan that was finalized before unblinded outcome data were available for analysis?			Y
	5.2 ... multiple eligible outcome measurements (e.g. scales, definitions, time points) within the outcome domain?			PN
	5.3 ... multiple eligible analyses of the data?			PN
	Risk of bias judgement			Low
Overall bias	Risk of bias judgement
Unique ID	Sawitzke 2010	Study ID		Assessor	Cheng
Ref or Label	Ann Rheum Dis 2010;69:1459–1464	Aim	assignment to intervention (the 'intention-to-treat' effect)
Experimental	GS, CS, GS+CS	Comparator	Placebo, celecoxib	Source	Journal article(s) with results of the trial
Outcome		Results		Weight	1
Domain	Signalling question			Response	Comments
Bias arising from the randomization process	1.1 Was the allocation sequence random?			Y	Participants in the structural study contin_x0002_ued to receive their originally assigned blinded treatment for up to 2 years and continued to have safety monitoring and efficacy assessments as prescribed by the protocol (approximately quarterly) throughout the 2-year follow-up period.
	1.2 Was the allocation sequence concealed until participants were enrolled and assigned to interventions?			PY
	1.3 Did baseline differences between intervention groups suggest a problem with the randomization process?			N	The baseline data were similar among all groups with no statis_x0002_tically significant differences between them.
	Risk of bias judgement			Low
Bias due to deviations from intended interventions	2.1.Were participants aware of their assigned intervention during the trial?			N	Participants in the structural study contin_x0002_ued to receive their originally assigned blinded treatment for up to 2 years and continued to have safety monitoring and efficacy assessments as prescribed by the protocol (approximately quarterly) throughout the 2-year follow-up period.
	2.2.Were carers and people delivering the interventions aware of participants' assigned intervention during the trial?			N
	2.3. If Y/PY/NI to 2.1 or 2.2: Were there deviations from the intended intervention that arose because of the experimental context?			NA
	2.4 If Y/PY to 2.3: Were these deviations likely to have affected the outcome?			NA
	2.5. If Y/PY/NI to 2.4: Were these deviations from intended intervention balanced between groups?			NA
	2.6 Was an appropriate analysis used to estimate the effect of assignment to intervention?			Y	All analyses compared placebo with each of the four treatments on a modified intention-to-treat basis.
	2.7 If N/PN/NI to 2.6: Was there potential for a substantial impact (on the result) of the failure to analyse participants in the group to which they were randomized?			NA
	Risk of bias judgement			Low
Bias due to missing outcome data	3.1 Were data for this outcome available for all, or nearly all, participants randomized?			PN
	3.2 If N/PN/NI to 3.1: Is there evidence that result was not biased by missing outcome data?			N
	3.3 If N/PN to 3.2: Could missingness in the outcome depend on its true value?			PN
	3.4 If Y/PY/NI to 3.3: Is it likely that missingness in the outcome depended on its true value?			NA
	Risk of bias judgement			Low
Bias in measurement of the outcome	4.1 Was the method of measuring the outcome inappropriate?			N	Information on AEs was collected for each patient at each visit in response to an open-ended query. The reported events were assessed by the investigator at each study visit and followed up until resolution or the end of follow-up.
	4.2 Could measurement or ascertainment of the outcome have differed between intervention groups?			N
	4.3 Were outcome assessors aware of the intervention received by study participants?			PN
	4.4 If Y/PY/NI to 4.3: Could assessment of the outcome have been influenced by knowledge of intervention received?			NA
	4.5 If Y/PY/NI to 4.4: Is it likely that assessment of the outcome was influenced by knowledge of intervention received?			NA
	Risk of bias judgement			Low
Bias in selection of the reported result	5.1 Were the data that produced this result analysed in accordance with a pre-specified analysis plan that was finalized before unblinded outcome data were available for analysis?			Y
	5.2 ... multiple eligible outcome measurements (e.g. scales, definitions, time points) within the outcome domain?			PN
	5.3 ... multiple eligible analyses of the data?			PN
	Risk of bias judgement			Low
Overall bias	Risk of bias judgement			Low
Unique ID	Schnitzer 2011	Study ID	NCT00154219	Assessor	Cheng
Ref or Label	Clin Rheumatol (2011) 30:1433–1446	Aim	assignment to intervention (the 'intention-to-treat' effect)
Experimental	Lumiracoxib	Comparator	Celecoxib, placebo	Source	Journal article(s) with results of the trial; Trial protocol
Outcome	APTC	Results		Weight	1
Domain	Signalling question			Response	Comments
Bias arising from the randomization process	1.1 Was the allocation sequence random?			Y	Patients were randomized according to a randomization list, which was computer generated by Novartis Drug Supply Management (Basel, Switzerland) using a validated system (Almedica Drug Label System). A treatment assignment was stratified by block within a center. The patient randomization numbers were generated using a block size of six.
	1.2 Was the allocation sequence concealed until participants were enrolled and assigned to interventions?			Y
	1.3 Did baseline differences between intervention groups suggest a problem with the randomization process?			N	Baseline demographic and background character_x0002_istics were summarized in Table 1 and were comparable among the treatment groups.
	Risk of bias judgement			Low
Bias due to deviations from intended interventions	2.1.Were participants aware of their assigned intervention during the trial?			N	Patients were randomized according to a randomization list, which was computer generated by Novartis Drug Supply Management (Basel, Switzerland) using a validated system (Almedica Drug Label System). A treatment assignment was stratified by block within a center. The patient randomization numbers were generated using a block size of six.
	2.2.Were carers and people delivering the interventions aware of participants' assigned intervention during the trial?			N
	2.3. If Y/PY/NI to 2.1 or 2.2: Were there deviations from the intended intervention that arose because of the experimental context?			NA
	2.4 If Y/PY to 2.3: Were these deviations likely to have affected the outcome?			NA
	2.5. If Y/PY/NI to 2.4: Were these deviations from intended intervention balanced between groups?			NA
	2.6 Was an appropriate analysis used to estimate the effect of assignment to intervention?			Y	The safety and intention-to-treat (ITT) populations were identical and included all patients randomized to treatment who were exposed to the study medication.
	2.7 If N/PN/NI to 2.6: Was there potential for a substantial impact (on the result) of the failure to analyse participants in the group to which they were randomized?			NA
	Risk of bias judgement			Low
Bias due to missing outcome data	3.1 Were data for this outcome available for all, or nearly all, participants randomized?			PN	The completion rate was 69%,78% and 78.9%.
	3.2 If N/PN/NI to 3.1: Is there evidence that result was not biased by missing outcome data?			N
	3.3 If N/PN to 3.2: Could missingness in the outcome depend on its true value?			PN
	3.4 If Y/PY/NI to 3.3: Is it likely that missingness in the outcome depended on its true value?			NA
	Risk of bias judgement			Low
Bias in measurement of the outcome	4.1 Was the method of measuring the outcome inappropriate?			N	Safety and tolerability were evaluated by recording adverse events (AEs) and serious adverse events (SAEs) throughout the study.
	4.2 Could measurement or ascertainment of the outcome have differed between intervention groups?			N
	4.3 Were outcome assessors aware of the intervention received by study participants?			PN
	4.4 If Y/PY/NI to 4.3: Could assessment of the outcome have been influenced by knowledge of intervention received?			NA
	4.5 If Y/PY/NI to 4.4: Is it likely that assessment of the outcome was influenced by knowledge of intervention received?			NA
	Risk of bias judgement			Low
Bias in selection of the reported result	5.1 Were the data that produced this result analysed in accordance with a pre-specified analysis plan that was finalized before unblinded outcome data were available for analysis?			PY
	5.2 ... multiple eligible outcome measurements (e.g. scales, definitions, time points) within the outcome domain?			PN
	5.3 ... multiple eligible analyses of the data?			PN
	Risk of bias judgement			Low
Overall bias	Risk of bias judgement			Low
Unique ID	Simon 1999	Study ID		Assessor	Cheng
Ref or Label	JAMA November 24, 1999-- Vol 282, No.20	Aim	assignment to intervention (the 'intention-to-treat' effect)
Experimental	Celecoxib	Comparator	Naproxen, Placebo	Source	Journal article(s) with results of the trial
Outcome	APTC	Results		Weight	1
Domain	Signalling question			Response	Comments
Bias arising from the randomization process	1.1 Was the allocation sequence random?			Y	Patients were assigned by a computer generated randomization schedual.
	1.2 Was the allocation sequence concealed until participants were enrolled and assigned to interventions?			Y
	1.3 Did baseline differences between intervention groups suggest a problem with the randomization process?			N	No significant differences were detected among treatment groups with respect to baseline characteristics.
	Risk of bias judgement			Low
Bias due to deviations from intended interventions	2.1.Were participants aware of their assigned intervention during the trial?			N	All treatment regimens were fully masked.
	2.2.Were carers and people delivering the interventions aware of participants' assigned intervention during the trial?			PN
	2.3. If Y/PY/NI to 2.1 or 2.2: Were there deviations from the intended intervention that arose because of the experimental context?			NA
	2.4 If Y/PY to 2.3: Were these deviations likely to have affected the outcome?			NA
	2.5. If Y/PY/NI to 2.4: Were these deviations from intended intervention balanced between groups?			NA
	2.6 Was an appropriate analysis used to estimate the effect of assignment to intervention?			Y	Efficacy analyses were based on the ITT population.
	2.7 If N/PN/NI to 2.6: Was there potential for a substantial impact (on the result) of the failure to analyse participants in the group to which they were randomized?			NA
	Risk of bias judgement			Low
Bias due to missing outcome data	3.1 Were data for this outcome available for all, or nearly all, participants randomized?			PN	The study was completed by 69% of total patients.
	3.2 If N/PN/NI to 3.1: Is there evidence that result was not biased by missing outcome data?			N
	3.3 If N/PN to 3.2: Could missingness in the outcome depend on its true value?			PN
	3.4 If Y/PY/NI to 3.3: Is it likely that missingness in the outcome depended on its true value?			NA
	Risk of bias judgement			Low
Bias in measurement of the outcome	4.1 Was the method of measuring the outcome inappropriate?			PN
	4.2 Could measurement or ascertainment of the outcome have differed between intervention groups?			PN
	4.3 Were outcome assessors aware of the intervention received by study participants?			PN
	4.4 If Y/PY/NI to 4.3: Could assessment of the outcome have been influenced by knowledge of intervention received?			NA
	4.5 If Y/PY/NI to 4.4: Is it likely that assessment of the outcome was influenced by knowledge of intervention received?			NA
	Risk of bias judgement			Low
Bias in selection of the reported result	5.1 Were the data that produced this result analysed in accordance with a pre-specified analysis plan that was finalized before unblinded outcome data were available for analysis?			Y
	5.2 ... multiple eligible outcome measurements (e.g. scales, definitions, time points) within the outcome domain?			PN
	5.3 ... multiple eligible analyses of the data?			PN
	Risk of bias judgement			Low
Overall bias	Risk of bias judgement			Low
Unique ID	Smugar 2006	Study ID		Assessor	Cheng
Ref or Label	Current Medical Research and Opinion®	Aim	assignment to intervention (the 'intention-to-treat' effect)
Experimental	Rofecoxib	Comparator	Celecoxib, placebo	Source	Journal article(s) with results of the trial
Outcome	APTC	Results		Weight	1
Domain	Signalling question			Response	Comments
Bias arising from the randomization process	1.1 Was the allocation sequence random?				Patients who met baseline eligibility criteria were randomly assigned in a 3:3:3:1 ratio to QD treatment with either rofecoxib 12.5 mg, rofecoxib 25 mg, celecoxib 200 mg, or matching placebos in Study 1, and in a 3:3:1 ratio to treatment with QD rofecoxib 25 mg, celecoxib 200 mg, or matching placebos in Study 2, with all treatments administered for 6 weeks.
	1.2 Was the allocation sequence concealed until participants were enrolled and assigned to interventions?
	1.3 Did baseline differences between intervention groups suggest a problem with the randomization process?			N	Baseline demographics, patient characteristics, and pain scores were similar_x000D_ across treatment groups in both studies (Tables 1 and 2).
	Risk of bias judgement
Bias due to deviations from intended interventions	2.1.Were participants aware of their assigned intervention during the trial?			PN
	2.2.Were carers and people delivering the interventions aware of participants' assigned intervention during the trial?			PN
	2.3. If Y/PY/NI to 2.1 or 2.2: Were there deviations from the intended intervention that arose because of the experimental context?			NA
	2.4 If Y/PY to 2.3: Were these deviations likely to have affected the outcome?			NA
	2.5. If Y/PY/NI to 2.4: Were these deviations from intended intervention balanced between groups?			NA
	2.6 Was an appropriate analysis used to estimate the effect of assignment to intervention?			Y	A modified intent to treat analysis was employed for the analysis of efficacy and safety data.
	2.7 If N/PN/NI to 2.6: Was there potential for a substantial impact (on the result) of the failure to analyse participants in the group to which they were randomized?			NA
	Risk of bias judgement			Low
Bias due to missing outcome data	3.1 Were data for this outcome available for all, or nearly all, participants randomized?			PN	In both studies, approximately 85% of patients in the active treatment groups completed the 6-week study.
	3.2 If N/PN/NI to 3.1: Is there evidence that result was not biased by missing outcome data?			PN
	3.3 If N/PN to 3.2: Could missingness in the outcome depend on its true value?			PN
	3.4 If Y/PY/NI to 3.3: Is it likely that missingness in the outcome depended on its true value?			NA
	Risk of bias judgement			Low
Bias in measurement of the outcome	4.1 Was the method of measuring the outcome inappropriate?			PN
	4.2 Could measurement or ascertainment of the outcome have differed between intervention groups?			PN
	4.3 Were outcome assessors aware of the intervention received by study participants?			PN
	4.4 If Y/PY/NI to 4.3: Could assessment of the outcome have been influenced by knowledge of intervention received?			NA
	4.5 If Y/PY/NI to 4.4: Is it likely that assessment of the outcome was influenced by knowledge of intervention received?			NA
	Risk of bias judgement			Low
Bias in selection of the reported result	5.1 Were the data that produced this result analysed in accordance with a pre-specified analysis plan that was finalized before unblinded outcome data were available for analysis?			Y
	5.2 ... multiple eligible outcome measurements (e.g. scales, definitions, time points) within the outcome domain?			PN
	5.3 ... multiple eligible analyses of the data?			PN
	Risk of bias judgement			Low
Overall bias	Risk of bias judgement
Unique ID	White 2002	Study ID		Assessor	Cheng
Ref or Label	Am J Cardiol 2002;89:425–430	Aim	assignment to intervention (the 'intention-to-treat' effect)
Experimental	Celecoxib	Comparator	Diclofenac, Ibuprofen	Source	Journal article(s) with results of the trial
Outcome	APTC	Results		Weight	1
Domain	Signalling question			Response	Comments
Bias arising from the randomization process	1.1 Was the allocation sequence random?			Y	Patients were randomly assigned to treatments (celecoxib 400 mg twice daily [two- to fourfold greater than the maximally effective doses for rheumatoid arthritis or osteoarthritis] or a comparator NSAID, ibuprofen 800 mg 3 times daily or diclofenac 75 mg twice daily) on a 2:1:1 basis by a computer_x0002_generated randomization schedule. All treatment regimens were blinded and double-dummy.
	1.2 Was the allocation sequence concealed until participants were enrolled and assigned to interventions?			Y
	1.3 Did baseline differences between intervention groups suggest a problem with the randomization process?			Y
	Risk of bias judgement			Some concerns
Bias due to deviations from intended interventions	2.1.Were participants aware of their assigned intervention during the trial?			N	Patients were randomly assigned to treatments (celecoxib 400 mg twice daily [two- to fourfold greater than the maximally effective doses for rheumatoid arthritis or osteoarthritis] or a comparator NSAID, ibuprofen 800 mg 3 times daily or diclofenac 75 mg twice daily) on a 2:1:1 basis by a computer_x0002_generated randomization schedule. All treatment regimens were blinded and double-dummy.
	2.2.Were carers and people delivering the interventions aware of participants' assigned intervention during the trial?			N
	2.3. If Y/PY/NI to 2.1 or 2.2: Were there deviations from the intended intervention that arose because of the experimental context?			NA
	2.4 If Y/PY to 2.3: Were these deviations likely to have affected the outcome?			NA
	2.5. If Y/PY/NI to 2.4: Were these deviations from intended intervention balanced between groups?			NA
	2.6 Was an appropriate analysis used to estimate the effect of assignment to intervention?			Y	Statistical analyses were con_x0002_ducted on the intent-to-treat population defined in the protocol as consisting of all patients who received at_x000D_ least 1 dose of assigned study medication.
	2.7 If N/PN/NI to 2.6: Was there potential for a substantial impact (on the result) of the failure to analyse participants in the group to which they were randomized?			NA
	Risk of bias judgement			Low
Bias due to missing outcome data	3.1 Were data for this outcome available for all, or nearly all, participants randomized?			PN	The discontinuation number was higher than CV events.
	3.2 If N/PN/NI to 3.1: Is there evidence that result was not biased by missing outcome data?			N
	3.3 If N/PN to 3.2: Could missingness in the outcome depend on its true value?			PN
	3.4 If Y/PY/NI to 3.3: Is it likely that missingness in the outcome depended on its true value?			NA
	Risk of bias judgement			Low
Bias in measurement of the outcome	4.1 Was the method of measuring the outcome inappropriate?			N	In addition to potential upper gastrointestinal ulcer complications, adverse event data were collected at each visit (and as reported spontaneously) using the following question: “Since your last visit, have you experienced or do you cur_x0002_rently have any symptoms that are not associated with_x000D_ your arthritis?” All positive responses were recorded_x000D_ regardless of severity or putativ…
	4.2 Could measurement or ascertainment of the outcome have differed between intervention groups?			N
	4.3 Were outcome assessors aware of the intervention received by study participants?			PN
	4.4 If Y/PY/NI to 4.3: Could assessment of the outcome have been influenced by knowledge of intervention received?			NA
	4.5 If Y/PY/NI to 4.4: Is it likely that assessment of the outcome was influenced by knowledge of intervention received?			NA
	Risk of bias judgement			Low
Bias in selection of the reported result	5.1 Were the data that produced this result analysed in accordance with a pre-specified analysis plan that was finalized before unblinded outcome data were available for analysis?			Y
	5.2 ... multiple eligible outcome measurements (e.g. scales, definitions, time points) within the outcome domain?			PN
	5.3 ... multiple eligible analyses of the data?			PN
	Risk of bias judgement			Low
Overall bias	Risk of bias judgement			Low
Unique ID	Williams 2001	Study ID		Assessor	Cheng
Ref or Label	CLINICAL THERAPEUTICS VOL. 23, NO. 2,200l	Aim	assignment to intervention (the 'intention-to-treat' effect)
Experimental	Celecoxib	Comparator	Placebo	Source	Journal article(s) with results of the trial
Outcome	APTC	Results		Weight	1
Domain	Signalling question			Response	Comments
Bias arising from the randomization process	1.1 Was the allocation sequence random?			PY
	1.2 Was the allocation sequence concealed until participants were enrolled and assigned to interventions?			PY
	1.3 Did baseline differences between intervention groups suggest a problem with the randomization process?			N	There were no signili_x0002_cant differences in baseline demographic characteristics between the treatment groups (P 2 0.300) (Table I).
	Risk of bias judgement			Low
Bias due to deviations from intended interventions	2.1.Were participants aware of their assigned intervention during the trial?			PN
	2.2.Were carers and people delivering the interventions aware of participants' assigned intervention during the trial?			PN
	2.3. If Y/PY/NI to 2.1 or 2.2: Were there deviations from the intended intervention that arose because of the experimental context?			NA
	2.4 If Y/PY to 2.3: Were these deviations likely to have affected the outcome?			NA
	2.5. If Y/PY/NI to 2.4: Were these deviations from intended intervention balanced between groups?			NA
	2.6 Was an appropriate analysis used to estimate the effect of assignment to intervention?			Y	All randomized patients were included in the baseline analyses.
	2.7 If N/PN/NI to 2.6: Was there potential for a substantial impact (on the result) of the failure to analyse participants in the group to which they were randomized?			NA
	Risk of bias judgement			Low
Bias due to missing outcome data	3.1 Were data for this outcome available for all, or nearly all, participants randomized?			PN	74% completed the study.
	3.2 If N/PN/NI to 3.1: Is there evidence that result was not biased by missing outcome data?			N
	3.3 If N/PN to 3.2: Could missingness in the outcome depend on its true value?			PN
	3.4 If Y/PY/NI to 3.3: Is it likely that missingness in the outcome depended on its true value?			NA
	Risk of bias judgement			Low
Bias in measurement of the outcome	4.1 Was the method of measuring the outcome inappropriate?			N
	4.2 Could measurement or ascertainment of the outcome have differed between intervention groups?			N
	4.3 Were outcome assessors aware of the intervention received by study participants?			PN
	4.4 If Y/PY/NI to 4.3: Could assessment of the outcome have been influenced by knowledge of intervention received?			NA
	4.5 If Y/PY/NI to 4.4: Is it likely that assessment of the outcome was influenced by knowledge of intervention received?			NA
	Risk of bias judgement			Low
Bias in selection of the reported result	5.1 Were the data that produced this result analysed in accordance with a pre-specified analysis plan that was finalized before unblinded outcome data were available for analysis?			Y
	5.2 ... multiple eligible outcome measurements (e.g. scales, definitions, time points) within the outcome domain?			PN
	5.3 ... multiple eligible analyses of the data?			PN
	Risk of bias judgement			Low
Overall bias	Risk of bias judgement			Low
Unique ID	Wittenberg 2006	Study ID	NCT00267215	Assessor	Cheng
Ref or Label	Arthritis Research & Therapy 2006, 8:R35	Aim	assignment to intervention (the 'intention-to-treat' effect)
Experimental	Lumiracoxib	Comparator	Celecoxib, placebo	Source	Journal article(s) with results of the trial; Trial protocol
Outcome	APTC	Results		Weight	1
Domain	Signalling question			Response	Comments
Bias arising from the randomization process	1.1 Was the allocation sequence random?			Y
	1.2 Was the allocation sequence concealed until participants were enrolled and assigned to interventions?			Y
	1.3 Did baseline differences between intervention groups suggest a problem with the randomization process?			N	Overall, the treatment groups were balanced for baseline demographics and clinical characteristics (Table 1).
	Risk of bias judgement			Low
Bias due to deviations from intended interventions	2.1.Were participants aware of their assigned intervention during the trial?			PN	Blinding was maintained by the double-dummy technique.
	2.2.Were carers and people delivering the interventions aware of participants' assigned intervention during the trial?			PN
	2.3. If Y/PY/NI to 2.1 or 2.2: Were there deviations from the intended intervention that arose because of the experimental context?			NA
	2.4 If Y/PY to 2.3: Were these deviations likely to have affected the outcome?			NA
	2.5. If Y/PY/NI to 2.4: Were these deviations from intended intervention balanced between groups?			NA
	2.6 Was an appropriate analysis used to estimate the effect of assignment to intervention?			Y	All adverse events reported by the patient or discovered by the_x000D_ investigator during the study period were recorded and evalu_x0002_ated in terms of seriousness, severity and potential relation_x0002_ship to study medication.
	2.7 If N/PN/NI to 2.6: Was there potential for a substantial impact (on the result) of the failure to analyse participants in the group to which they were randomized?			NA
	Risk of bias judgement			Low
Bias due to missing outcome data	3.1 Were data for this outcome available for all, or nearly all, participants randomized?			Y	The withdrawn rate was 1.7%
	3.2 If N/PN/NI to 3.1: Is there evidence that result was not biased by missing outcome data?			NA
	3.3 If N/PN to 3.2: Could missingness in the outcome depend on its true value?			NA
	3.4 If Y/PY/NI to 3.3: Is it likely that missingness in the outcome depended on its true value?			NA
	Risk of bias judgement			Low
Bias in measurement of the outcome	4.1 Was the method of measuring the outcome inappropriate?			N	All adverse events reported by the patient or discovered by the_x000D_ investigator during the study period were recorded and evalu_x0002_ated in terms of seriousness, severity and potential relation_x0002_ship to study medication.
	4.2 Could measurement or ascertainment of the outcome have differed between intervention groups?			N
	4.3 Were outcome assessors aware of the intervention received by study participants?			PN
	4.4 If Y/PY/NI to 4.3: Could assessment of the outcome have been influenced by knowledge of intervention received?			NA
	4.5 If Y/PY/NI to 4.4: Is it likely that assessment of the outcome was influenced by knowledge of intervention received?			NA
	Risk of bias judgement			Low
Bias in selection of the reported result	5.1 Were the data that produced this result analysed in accordance with a pre-specified analysis plan that was finalized before unblinded outcome data were available for analysis?			Y
	5.2 ... multiple eligible outcome measurements (e.g. scales, definitions, time points) within the outcome domain?			PN
	5.3 ... multiple eligible analyses of the data?			PN
	Risk of bias judgement			Low
Overall bias	Risk of bias judgement			Low

## Sheet: Check
2020/12/29 14.08	Bingham 2007	Gao	NCT00092768; NCT00092791	Rheumatology 2007;46:496–507	etoricoxib	celecoxib and placebo	APTC		assignment to intervention (the 'intention-to-treat' effect)	NA	1	Journal article(s) with results of the trial	Y	PY	There were 599 patients in study 1 and 608 patients in study 2 randomized 4:4:1:1 to etoricoxib 30mg qd, celecoxib 200mgqd or one of two placebo groups for 12 weeks.	N	The treatment groups in both studies were similar with respect to gender, age, race, prior medication use, pain severity and primary OA joint (Table 1). The distribution of pain scores based on medians and percentiles was also similar for all groups in both studies indicating that there were comparable proportions of subjects across pain strata (e.g. minimal, moderate, severe).	Low	Low				PN	PN	Two 26-week, multi-centre, randomized, double-blind, doubledummy, placebo-controlled, two-part studies were conducted [Protocols 076 (study 1) and 077 (study 2)] at 74 centres each.	NA		NA		NA		Y	The primary efficacy analysis was a modified intention-to-treat (mITT) approach on TWA response.	NA		Low	Low				N	Between March 2004 and February 2005, 599 patients were randomized in study 1 and 608 in study 2 (Fig. 2a and b), of which 468 (78.1%) patients in study 1 and 474 (78.0%) patients in study 2 completed the studies through 12 weeks (part I).	N	The most common cause of discontinuation was lack of efficacy.	Y	The difference in withdrawals between etoricoxib and celecoxib was not significant in either study.	N		Some concerns
2020/12/29 14.10	Birbara 2006	Gao		Current Medical Research and Opinion® Vol. 22, No.1, 2006, 199–210	rofecoxib	celecoxib and placebo	APTC		assignment to intervention (the 'intention-to-treat' effect)	NA	1	Journal article(s) with results of the trial	Y	PY	Two randomized, double-blind parallel-group, placebocontrolled studies were conducted at investigative sites in the United States from February to November 2003._x000D_ Patients who met baseline eligibility criteria were randomly assigned, using a computer-generated allocation schedule, in a 2:2:1 ratio to rofecoxib 12.5mg qd, celecoxib 200mg qd, or placebo, respectively, for 6 weeks.	N	The baseline characteristics of the patients within_x000D_ the rofecoxib, celecoxib, and placebo treatment groups_x000D_ in each study were similar (Table 2)	Low	Low				N	N	A double-dummy design was used to maintain_x000D_ patient and investigator blinding: one tablet of rofecoxib_x000D_ 12.5mg and one capsule of celecoxib-matching placebo; one capsule of celecoxib 200 mg and one tablet of rofecoxib-matching placebo; or one tablet of rofecoxibmatching and one capsule of celecoxib-matching placebo.	NA		NA		NA		Y	All patients randomized who took at least one dose of_x000D_ study medication, and had at least one on-treatment_x000D_ assessment, were included in a modified Intentionto-Treat (mITT) analysis	NA		Low	Low				PY	The majority of patients who discontinued in all treatment groups did so because of a lack of efficacy, which occurred less often with the active treatments (approximately 5%) than with placebo (approximately 18%).	NA		NA		NA		Low
2020/12/29 14.12	Cannon 2008	Gao	10.1111/j.1753-5174.2007.00002.x	Arch Drug Info 2008;1:4–13	etoricoxib	celecoxib and ibuprofen,placebo	APTC		assignment to intervention (the 'intention-to-treat' effect)	NA	1		Y	Y	Etoricoxib protocol 065 was a 12-week, randomized, parallel-group, double-blind, placebocontrolled trial performed at 60 centers in the United States	N	Baseline demographics and vital signs were similar across the four treatment groups (Table 1).	Low	Low				N	N	Etoricoxib protocol 065 was a 12-week, randomized, parallel-group, double-blind, placebocontrolled trial performed at 60 centers in the United States.	NA		NA		NA		Y	Analyses of clinical and laboratory adverse experiences used data from all randomized patients.	NA		Low	Low				N	discontinued people of Placebo, etorocoxib,celecoxib, ibuprofen were 32, 25, 23, 24, those of them because of APTC were 8, 12, 11, 11.	PN		PY	less than half of discontinued people discontinued because of APTC	PN		Some concerns
2020/12/28 19.03	Clegg 2006	Gao	NCT00032890	N Engl J Med 2006;354:795-808.	Glucosamine, Chondroitin Sulfate and the Two	placebo	APTC		assignment to intervention (the 'intention-to-treat' effect)	NA	1	Journal article(s) with results of the trial	Y	PY	Eligible patients were randomly assigned with the use of a double-dummy scheme to one of five orally administered treatments.During data collection, neither the clinical centers nor the coordinating center at the University of Utah had access to the randomization codes or statistical summaries of follow-up data.	PN	The groups were well balanced at baseline (Table 1).	Low	Low				N	N	Eligible patients were randomly assigned with the use of a double-dummy scheme to one of five orally administered treatments.	NA		NA		NA		Y	We used the last-observation-carriedforward method in the analysis of all outcomes among patients who made at least one follow-up visit but who did not complete follow-up.	NA		Low	Low				PN	The withdrawal rate of 20.5 percent did not differ significantly among the groups and was similar to the predicted rate of 20 percent.	PN		PN	The withdrawal rate of 20.5 percent did not differ significantly among the groups and was similar to the predicted rate of 20 percent.	NA		Low
2020/12/28 19.20	Conaghan 2012	Gao	NCT00716547	Rheumatology 2013;52:13031312	IDEA-033,TDT 064	celecoxib and placebo	APTC		assignment to intervention (the 'intention-to-treat' effect)	NA	1	Journal article(s) with results of the trial	Y	PY	Eligible patients were randomized at B2 (according to a_x000D_ centre-specific assignment list generated by a random_x000D_ permuted block scheme) to receive treatment	N	Demographics and baseline characteristics were similar across treatment_x000D_ groups (Table 1).	Low	Low				PN	PN	A multicentre, double-blind controlled study	NA		NA		NA		Y	The primary efficacy analysis was performed on patients who received at least one dose of study medication, the intent-to-treat (ITT) population	NA		Low	Low				Y	Between May 2008 and April 2009, 1591 patients were screened, 1399 patients were randomized and 1395 patients went on to receive treatment (Fig. 1)	NA		NA		NA		Low
2020/12/28 19.58	Cryer 2012	Gao		Am J Gastroenterol 2013; 108:392–400	celecoxib	nsNSAIDs	APTC		assignment to intervention (the 'intention-to-treat' effect)	NA	1	Journal article(s) with results of the trial	Y	PY	Eligible patients were randomized via an interactive voice response system (1:1) in block sizes of 4 to either open-label celecoxib or an nsNSAID for 6 months.	PN	Baseline demographics were similar between treatment arms.	Low	Low				NI	Y		PN		NA		NA		Y	Th e primary and secondary endpoint analyses were based on the_x000D_ intent-to-treat population, defi ned as all randomized subjects.	NA		Low	Low				PN	Overall, 1,376 (34.5 % ) and 1,340 (33.9 % ) patients discontinued treatment in the celecoxib and nsNSAID treatment groups, respectively	PN		PN	Reasons for discontinuations were similar between the two treatment arms, and patients discontinued because of adverse events were 7.0 % and 6.4 % of the celecoxib- and nsNSAIDtreated patients, respectively.	NA		Low
2020/12/28 20.20	Dahlberg 2009	Gao		Scand J Rheumatol 2009;38:133–143	celecoxib	diclofenac	APTC		assignment to intervention (the 'intention-to-treat' effect)	NA	1	Journal article(s) with results of the trial	Y	PY	This was a double-blind, randomized, multicentre, parallel-group, 1-year comparison of celecoxib 200 mg once daily and diclofenac 50 mg twice daily in 925 patients with OA aged > 60 years. _x000D_ Patients were randomized in a 1:1 ratio to one of the two treatment groups (celecoxib 200 mg once daily or diclofenac 50 mg twice daily) according to a_x000D_ computer-generated list prepared by the Bio…	N	No significant differences were observed between treatment groups in any demographic category (Table 1).	Low	Low				PN	PN	This was a double-blind, randomized, multicentre, parallel-group, 1-year comparison of celecoxib 200 mg once daily and diclofenac 50 mg twice daily in 925 patients with OA aged > 60 years.	NA		NA		NA		Y	All randomized patients who had taken at least one dose of study medication were included in the modified intent-to-treat (m-ITT) and the safety populations.	NA		Low	Low				PN	The rate of study discontinuation due to AEs, laboratory abnormalities, and deaths was 27% for celecoxib and 31% for diclofenac (p50.22)	PN		PY	A total of 62/458 patients (14%) in the celecoxib group and 68/458 patients (15%) in the diclofenac group experienced at least one serious AE or death. There were 187 serious AEs (including deaths) in total (90 in the celecoxib group and 97 in the diclofenac group).Of the 187 serious AEs, 16 were considered to be related to the study treatment.	PN		Some concerns
2020/12/28 21.20	Essex 2014	Gao		International Journal of General Medicine 2014:7 227–235	celecoxib and naproxen	placebo	APTC		assignment to intervention (the 'intention-to-treat' effect)	NA	1	Journal article(s) with results of the trial	PY	PY	This was a 6-week, randomized, double-blind, placebocontrolled, active-comparator, parallel-group trial carried out in 31 US centers in compliance with the principles of Good Clinical Practice and the Declaration of Helsinki._x000D_ Patients were assigned their randomization number based on the order in which they enrolled in the study.	PN	Baseline characteristics of the patients were similar among the treatment groups.	Low	Low				N	N	Both the investigator and patient were blinded to the study medications and to placebo, and all assessments were made by individuals who had been blinded.	NA		NA		NA		Y	Safety analyses were carried out in the safety population, which included all randomized patients who received at least one dose of study medication.	NA		Low	Low				PN	82/318	PN		Y	Thirteen patients in total discontinued the study as a result of adverse events, while ten were withdrawn because of adverse events that were deemed to be treatment-related (two, seven, and one patients in the celecoxib, naproxen, and placebo groups, respectively).	PN		Some concerns
2020/12/28 22.06	Gibofsky 2003	Gao		ARTHRITIS & RHEUMATISM Vol. 48, No. 11, November 2003, pp 3102–3111	celecoxib	rofecoxib and placebo	APTC		assignment to intervention (the 'intention-to-treat' effect)	NA	1	Journal article(s) with results of the trial	Y	Y	In this randomized, placebo-controlled, double-blind, multicenter study, 475 patients with OA of the knee received either celecoxib 200 mg/day (n = 189),_x000D_ rofecoxib 25 mg/day (n = 190), or placebo (n =96) for 6 weeks. Arthritis assessments were performed at baseline, week 3, and week 6 (or at the time of early termination)._x000D_ Treatment assignment was based on a computer-generated rando…	PN	This similarity was confirmed by the statistical analyses: none of the minor differences among treatment groups was statistically significant.	Low	Low				PN	PN	Treatment assignment was based on a computer-generated randomization schedule prepared prior to the beginning of the study. No patient's treatment was unblinded until after completion of the clinical conduct of the study and verification of all patient data.	NA		NA		NA		PY	Comparisons of safety results across treatment groups included all patients who received at least 1 dose of study medication	NA		Low	Low				PY	Approximately 95% of patients in the intent-to-treat cohort qualified for inclusion in the evaluable cohort, which included 178 patients in the celecoxib group, 181 patients in the rofecoxib group, and 91 in the placebo group.	NA		NA		NA		Low
2020/12/29 08.59	Hawel 2003	Gao		International Journal of Clinical Pharmacology and Therapeutics, Vol. 41 – No. 4/2003 (153-164)	dexibuprofen	celecoxib	APTC		assignment to intervention (the 'intention-to-treat' effect)	NA	1	Journal article(s) with results of the trial	Y	PY	Methods: The investigation was a randomized, parallel-group, double-blind, active controlled clinical trial, conducted from January 2001 to February 2002 in 4 rehabilitation centers in Austria.	Y	Treatment groups were comparable in age,gender, weight, height, affected body site, reason for OA, global dimension of pain and baseline WOMAC OA index scores (Table 1).	Some concerns	Some concerns				PN	PN	This double-blind, randomized, multicenter, mononational, active comparator controlled clinical trial was designated to prove equivalent efficacy of dexibuprofen (S(+)ibuprofen) 800 mg vs. celecoxib 200 mg per day.	NA		NA		NA		PY	The occurrence of adverse events and clinically relevant changes in laboratory characteristics were analyzed descriptively.	NA		Low	Low				NI		PN		PY		PN		Some concerns
2020/12/29 10.30	MacDonald 2017	Gao		European Heart Journal (2016) 0, 1–9	celecoxib	nsNSAID	APTC		assignment to intervention (the 'intention-to-treat' effect)	NA	1	Journal article(s) with results of the trial	PY	PY	In total, 7297 participants were randomized. _x000D_ We conducted the Standard care vs. Celecoxib Outcome Trial (SCOT), which randomized patients free from established CV disease to switch to celecoxib or to remain on their prescribed nsNSAID, to clarify the risk–benefit balance of switching to celecoxib.	PY	There were no statistically significant differences between the two groups except for age (P ¼ 0.006) and sex (P ¼ 0.02), with values not adjusted for multiple testing.	Some concerns	Low				Y	Y	The SCOT trial used a Prospective, Randomized, Open label, Blinded Endpoint evaluation (PROBE) design8 to compare the CV and GI safety of continuing prescribed nsNSAID therapy vs	PN		NA		NA		PY	On-treatment analyses censored subjects after the first of, discontinuation from the randomized treatment group (for the nsNSAID group this involved withdrawal from any nsNSAID; see Supplementary material online, Supplementary methods), death, withdrawal of consent, or end-ofstudy date. These analyses were supported by a modified intentionto-treat (ITT) analysis censoring on the first of death, w…	NA		Low	Low				PN	In the prescribed celecoxib group, 50.9% withdrew from the_x000D_ randomized therapy compared with 30.2% not continuing with any prescribed nsNSAID therapy	PN		PY		PN		Some concerns
2020/12/29 10.52	McKenna 2001	Gao		J Clin Rheumatol 2001;7:151-159	celecoxib	rofecoxib and placebo	APTC		assignment to intervention (the 'intention-to-treat' effect)	NA	1	Journal article(s) with results of the trial	PY	PY	In this double-blind, placebo-controlled, parallel group, multicenter study, 182 patients (240 years old) with OA of the knee were randomly assigned to treatment with celecoxib 200 mg q.d. (n = 63), rofecoxib 25 mg q.d. (n 59), or placebo (n = 60) for 6 weeks.	PN	There were no statistically significant differences between the three treatment groups for any of the baseline characteristics, including demographics, disease history, or previous NSAID analgesic use (Table 1).	Low	Low				PN	PN	In this double-blind, placebo-controlled, parallel group, multicenter study, 182 patients (240 years old) with OA of the knee were randomly assigned to treatment with celecoxib 200 mg q.d. (n = 63), rofecoxib 25 mg q.d. (n 59), or placebo (n = 60) for 6 weeks.	NA		NA		NA		PY	_x000D_ All efficacy analyses were conducted using the intent-to-treat cohort, which included any patient who received at least one dose of study medication.	NA		Low	Low				PN	Of the 182 patients who entered the doubleblind treatment phase, 142 (78%) completed the entire study.	PN		PY	There was no difference in withdrawal resulting from treatment failure between the active treatment groups (p = 0.44).	PN		Some concerns
2020/12/29 11.16	Nissen 2016	Gao	NCT00346216	N Engl J Med 2016;375:2519-29.	Celecoxib	Naproxen, Ibuprofen	APTC		assignment to intervention (the 'intention-to-treat' effect)	NA	1	Journal article(s) with results of the trial	Y	PY	PRECISION was a randomized, multicenter, double-blind, noninferiority trial involving patients who were at increased cardiovascular risk and had rheumatoid arthritis or osteoarthritis	PN	The characteristics of the patients at baseline were similar among the_x000D_ treatment groups (Table 1).	Low	Low				PN	PN	PRECISION was a randomized, multicenter, double-blind, noninferiority trial involving patients who were at increased cardiovascular risk and had rheumatoid arthritis or osteoarthritis	NA		NA		NA		PY	In the intention-to-treat population (Table 2 and Fig. 1)	NA		Low	Low				N	During this 10-year trial, 68.8% of patients stopped taking the study drug, and 27.4% of patients discontinued follow-up; 2.5% of patients died, 8.3% withdrew consent in writing, 7.4% verbally expressed unwillingness to continue participation, and 7.2% were lost to follow-up before a final follow-up_x000D_ visit.	PN		PY		PN		Some concerns
2020/12/29 11.29	Sampalis 2012	Gao		Sampalis and Brownell Nutrition Journal 2012, 11:21	UP446	Celecoxib and placebo	APTC		assignment to intervention (the 'intention-to-treat' effect)	NA	1		Y	PY	A randomized, double blind, placebo and active controlled pilot study of a novel dual pathway, COX1/2 and LOX, inhibitor anti-inflammatory agent of botanical origin, UP446 was conducted.	N	There were no statistically significant differences between the four groups with respect to demographic characteristics and baseline disease activity.	Low	Low				PN	PN	A randomized, double blind, placebo and active controlled pilot study of a novel dual pathway, COX1/2 and LOX, inhibitor anti-inflammatory agent of botanical origin, UP446 was conducted.	NA		NA		NA		NI		PN		Some concerns	Some concerns				Y	Of the 60 subjects who enrolled, 52 (87%) completed the study (Table 3).	NA		NA		NA		Low
2020/12/29 12.35	Sawitzke 2010	Gao		Ann Rheum Dis 2010;69:1459–1464	glucosamine,chondroitin sulphate and their combination	celecoxib and placebo	APTC		assignment to intervention (the 'intention-to-treat' effect)	NA	1	Journal article(s) with results of the trial	Y	PY	A 24-month, double-blind, placebo-controlled study, conducted at nine sites in the US ancillary to the Glucosamine/chondroitin Arthritis Intervention Trial, enrolled 662 patients with knee OA who satisfi ed radiographic criteria (Kellgren/Lawrence grade 2 or 3 changes and baseline joint space width of at least 2 mm).	N	Table 1 shows that the baseline data were similar among all groups with no statistically signifi cant differences between them.	Low	Low				PN	PN	A 24-month, double-blind, placebo-controlled study, conducted at nine sites in the US ancillary to the Glucosamine/chondroitin Arthritis Intervention Trial, enrolled 662 patients with knee OA who satisfi ed radiographic criteria (Kellgren/Lawrence grade 2 or 3 changes and baseline joint space width of at least 2 mm).	NA		NA		NA		Y	All analyses compared placebo with each of the four treatments on a modifi ed intention-to-treat basis.	NA		Low	Low				PN		PN		Y		PN		Some concerns
2020/12/29 12.46	Schnitzer 2011	Gao	NCT00154219	Clin Rheumatol (2011) 30:1433–1446	lumiracoxib	placebo	APTC		assignment to intervention (the 'intention-to-treat' effect)	NA	1	Journal article(s) with results of the trial	Y	PY	Patients were randomized according to a randomization list, which was computer generated by Novartis Drug Supply Management (Basel, Switzerland) using a validated system (Almedica Drug Label System).	Y	Baseline demographic and background characteristics were summarized in Table 1 and were comparable among the treatment groups.	Some concerns	Some concerns				PN	PN	This 13-week, multicenter (Canada [42 centers], USA [71 centers], Germany [30 centers], Italy [12 centers], and UK [7 centers]), randomized, double-blind, double-dummy, placebo- and positive-internal (celecoxib)-controlled, parallel-group study was conducted at 162 centers in five countries.	NA		NA		NA		Y	The safety and intention-to-treat (ITT) populations were identical and included all patients randomized to treatment who were exposed to the study medication.	NA		Low	Low				PN	Of the 1,262 patients randomized, 951(75.4%) completed the study and 311(24.6%) discontinued (Fig. 1)	PN		Y		PN		Some concerns
2020/12/29 13.15	Simon 1999	Gao		JAMA, November 24, 1999-Vol 282, No.20	celecoxib	naproxen, placebo	APTC		assignment to intervention (the 'intention-to-treat' effect)	NA	1	Journal article(s) with results of the trial	Y	PY	Randomized, multicenter, placebo-controlled, double-blind trial lasting 12 weeks,_x000D_ with follow-up at weeks 2, 6, and 12, from September 1996 thorugh February 1998.	PN	No significant differences among the treatment groups at entry were detected_x000D_ with respect to baseline characteristics (Table 1).	Low	Low				PN	PN	Randomized, multicenter, placebo-controlled, double-blind trial lasting 12 weeks,_x000D_ with follow-up at weeks 2, 6, and 12, from September 1996 thorugh February 1998.	NA		NA		NA		PY	Efficacy analyses were based on the intent-to-treat cohort, defined as all patients who took at least 1 dose of study medication.	NA		Low	Low				PN	The study was completed by 688 patients (60%).	PN		Y		PN		Some concerns
2020/12/29 13.23	Smugar 2006	Gao		Current Medical Research and Opinion®Vol. 22, No. 7, 2006, 1353–1367	rofecoxib	celecoxib, placebo	APTC		assignment to intervention (the 'intention-to-treat' effect)	NA	1	Journal article(s) with results of the trial	Y	PY	Patients who met baseline eligibility criteria were randomly assigned in a 3:3:3:1 ratio to QD treatment with either rofecoxib 12.5mg, rofecoxib 25mg, celecoxib 200mg, or matching placebos in Study 1, and in a 3:3:1 ratio to treatment with QD rofecoxib 25mg, celecoxib 200mg, or matching placebos in Study 2, with all treatments administered for 6 weeks.	PN	Baseline demographics, patient characteristics, and pain scores were similar across treatment groups in both studies (Tables 1 and 2).	Low	Low				PN	PN	These were multicenter, randomized, double-blind, parallel-group, placebo-controlled studies, conducted in the United States between October 1999 and September 2000.	NA		NA		NA		PY	A modified intent to treat analysis was employed for the analysis of efficacy and safety data.	NA		Low	Low				PY	In both studies, approximately 85% of patients in the active treatment groups completed the 6-week study.	NA		NA		NA		Low
2020/12/29 13.40	White 2002	Gao		Am J Cardiol 2002;89:425–430	celecoxib	ibuprofen,diclofenac	APTC		assignment to intervention (the 'intention-to-treat' effect)	NA	1	Journal article(s) with results of the trial	Y	PY	Patients were randomly assigned to treatments(celecoxib 400 mg twice daily [two- to fourfold greater than the maximally effective doses for rheumatoid arthritis or osteoarthritis] or a comparator NSAID, ibuprofen 800 mg 3 times daily or diclofenac 75 mg twice daily) on a 2:1:1 basis by a computergenerated randomization schedule.	PY	No significant differences in baseline factors were evident except for small differences in average age and the incidence of coronary artery disease among treatment groups.	Some concerns	Some concerns				PN	PN	The trial was conducted in a prospective, randomized, doubleblind fashion at 386 centers in the United States and Canada from December 1998 to January 2000. All treatment regimens were blinded and double-dummy.	NA		NA		NA		Y	Statistical analyses were conducted on the intent-to-treat population defined in the protocol as consisting of all patients who received at least 1 dose of assigned study medication.	NA		Low	Low				PN	There were 3,987 persons randomized to celecoxib (2,320 person-years of exposure) and 3,981 exposed to either ibuprofen or diclofenac (2,203 person-years).	PN		PY		PN		Some concerns
2020/12/29 13.50	Williams 2001	Gao		CLINICAL THERAPEUTICSVVOL. 23, NO. 2,2001	celecoxib	placebo	APTC		assignment to intervention (the 'intention-to-treat' effect)	NA	1	Journal article(s) with results of the trial	Y	PY	This prospective, randomized, doubleblind, placebo-controlled, parallel-group study was conducted at 98 clinical sites in the United States, in accordance with good clinical practice and the Declaration of Helsinki.	PN	There were no significant differences in baseline demographic characteristics between the treatment groups (P 0.300) (Table 1).	Low	Low				PN	PN	This prospective, randomized, doubleblind, placebo-controlled, parallel-group study was conducted at 98 clinical sites in the United States, in accordance with good clinical practice and the Declaration of Helsinki.	NA		NA		NA		PN	Every randomized patient receiving 21 dose of study drug was included in the safety assessment, which included a summary of incidences of patient-reported adverse events as well as laboratory and physical examination findings.	PN		Some concerns	Some concerns				PN	Of the 718 patients randomized, 549 (76%) completed the study.	PN		PY		PN		Some concerns
2020/12/29 14.04	Wittenberg 2006	Gao		Arthritis Research & Therapy Vol 8 No 2 Wittenberg et al.	Prexige	lumiracoxib,placebo	APTC		assignment to intervention (the 'intention-to-treat' effect)	NA	1	Journal article(s) with results of the trial	Y	PY	Patients were subsequently randomly assigned (in the ratio 2:2:1) to oral treatment with lumiracoxib 400 mg once daily, celecoxib 200 mg twice daily, or placebo.	PN	Overall, the treatment groups were balanced for baseline demographics and clinical characteristics (Table 1).	Low	Low				PN	PN	Blinding was maintained by the double-dummy technique.	NA		NA		NA		PY	Analysis of efficacy was performed for all randomized patients who had been exposed to study medication (intent-to-treat population)	NA		Low	Low				Y	After screening 418 patients, a total of 364 were enrolled into the study and received at least one dose of study medication (lumiracoxib 400 mg once daily [n = 144], celecoxib 200 mg twice daily [n = 145] and placebo [n = 75]). Five patients (1.4%) withdrew from the study, four from the lumiracoxib group (three due to adverse events and one for unsatisfactory therapeutic effect) and one from the…	NA		NA		NA		Low
[truncated: 17 more columns]

## Sheet: Print_format (PP)
Unique ID		Study ID		Assessor
Ref or Label		Aim	adhering to intervention (the 'per-protocol' effect)	The effect of adhering to intervention…
Experimental		Comparator		Source
Outcome		Results		Weight
Domain	Signalling question			Response	Comments
Bias arising from the randomization process	1.1 Was the allocation sequence random?
	1.2 Was the allocation sequence concealed until participants were enrolled and assigned to interventions?
	1.3 Did baseline differences between intervention groups suggest a problem with the randomization process?
	Risk of bias judgement
Bias due to deviations from intended interventions	2.1 Were participants aware of their assigned intervention during the trial?
	2.2 Were carers and people delivering the interventions aware of participants' assigned intervention during the trial?
	2.3. [If applicable:] If Y/PY/NI to 2.1 or 2.2: Were important non-protocol interventions balanced across intervention groups?
	2.4. [If applicable:] Were there failures in implementing the intervention that could have affected the outcome?
	2.5. [If applicable:] Was there non-adherence to the assigned intervention regimen that could have affected participants’ outcomes?
	2.6. If N/PN/NI to 2.3, or Y/PY/NI to 2.4 or 2.5: Was an appropriate analysis used to estimate the effect of adhering to the intervention?
	Risk of bias judgement
Bias due to missing outcome data	3.1 Were data for this outcome available for all, or nearly all, participants randomized?
	3.2 If N/PN/NI to 3.1: Is there evidence that result was not biased by missing outcome data?
	3.3 If N/PN to 3.2: Could missingness in the outcome depend on its true value?
	3.4 If Y/PY/NI to 3.3: Is it likely that missingness in the outcome depended on its true value?
	Risk of bias judgement
Bias in measurement of the outcome	4.1 Was the method of measuring the outcome inappropriate?
	4.2 Could measurement or ascertainment of the outcome have differed between intervention groups?
	4.3 Were outcome assessors aware of the intervention received by study participants?
	4.4 If Y/PY/NI to 4.3: Could assessment of the outcome have been influenced by knowledge of intervention received?
	4.5 If Y/PY/NI to 4.4: Is it likely that assessment of the outcome was influenced by knowledge of intervention received?
	Risk of bias judgement
Bias in selection of the reported result	5.1 Were the data that produced this result analysed in accordance with a pre-specified analysis plan that was finalized before unblinded outcome data were available for analysis?
	5.2 ... multiple eligible outcome measurements (e.g. scales, definitions, time points) within the outcome domain?
	5.3 ... multiple eligible analyses of the data?
	Risk of bias judgement
Overall bias	Risk of bias judgement

## Sheet: Print_format (ITT)
Unique ID		Study ID		Assessor
Ref or Label		Aim	assignment to intervention (the 'intention-to-treat' effect)
Experimental		Comparator		Source
Outcome		Results		Weight
Domain	Signalling question			Response	Comments
Bias arising from the randomization process	1.1 Was the allocation sequence random?
	1.2 Was the allocation sequence concealed until participants were enrolled and assigned to interventions?
	1.3 Did baseline differences between intervention groups suggest a problem with the randomization process?
	Risk of bias judgement
Bias due to deviations from intended interventions	2.1.Were participants aware of their assigned intervention during the trial?
	2.2.Were carers and people delivering the interventions aware of participants' assigned intervention during the trial?
	2.3. If Y/PY/NI to 2.1 or 2.2: Were there deviations from the intended intervention that arose because of the experimental context?
	2.4 If Y/PY to 2.3: Were these deviations likely to have affected the outcome?
	2.5. If Y/PY/NI to 2.4: Were these deviations from intended intervention balanced between groups?
	2.6 Was an appropriate analysis used to estimate the effect of assignment to intervention?
	2.7 If N/PN/NI to 2.6: Was there potential for a substantial impact (on the result) of the failure to analyse participants in the group to which they were randomized?
	Risk of bias judgement
Bias due to missing outcome data	3.1 Were data for this outcome available for all, or nearly all, participants randomized?
	3.2 If N/PN/NI to 3.1: Is there evidence that result was not biased by missing outcome data?
	3.3 If N/PN to 3.2: Could missingness in the outcome depend on its true value?
	3.4 If Y/PY/NI to 3.3: Is it likely that missingness in the outcome depended on its true value?
	Risk of bias judgement
Bias in measurement of the outcome	4.1 Was the method of measuring the outcome inappropriate?
	4.2 Could measurement or ascertainment of the outcome have differed between intervention groups?
	4.3 Were outcome assessors aware of the intervention received by study participants?
	4.4 If Y/PY/NI to 4.3: Could assessment of the outcome have been influenced by knowledge of intervention received?
	4.5 If Y/PY/NI to 4.4: Is it likely that assessment of the outcome was influenced by knowledge of intervention received?
	Risk of bias judgement
Bias in selection of the reported result	5.1 Were the data that produced this result analysed in accordance with a pre-specified analysis plan that was finalized before unblinded outcome data were available for analysis?
	5.2 ... multiple eligible outcome measurements (e.g. scales, definitions, time points) within the outcome domain?
	5.3 ... multiple eligible analyses of the data?
	Risk of bias judgement
Overall bias	Risk of bias judgement

## Sheet: Function Tab
	Journal article(s) with results of the trial	NA	Yes		1.1 Was the allocation sequence random?		2.1 Were participants aware of their assigned intervention during the trial?	2.1 Were participants aware of their assigned intervention during the trial?		3.1 Were data for this outcome available for all, or nearly all, participants randomized?	Individually Randomized, Parallel Group Trials	4.1 Was the method of measuring the outcome inappropriate?	assignment to intervention (the 'intention-to-treat' effect)	5.1 Were the data that produced this result analysed in accordance with a pre-specified analysis plan that was finalized before unblinded outcome data were available for analysis?				occurance of non-protocol interventions
NA	Trial protocol	Favours experimental	No (Please include reasons in the note)	Y	1.2 Was the allocation sequence concealed until participants were enrolled and assigned to interventions?	Low	2.2 Were carers and people delivering the interventions aware of participants' assigned intervention during the trial?	2.2 Were carers and people delivering the interventions aware of participants' assigned intervention during the trial?		3.2 If N/PN/NI to 3.1: Is there evidence that the result was not biased by missing outcome data?		4.2 Could measurement or ascertainment of the outcome have differed between intervention groups?	adhering to intervention (the 'per-protocol' effect)	5.2 ... multiple eligible outcome measurements (e.g. scales, definitions, time points) within the outcome domain?				failures in implementing the intervention that could have affected the outcome
Y	Statistical analysis plan (SAP)	Favours comparator		PY	1.3 Did baseline differences between intervention groups suggest a problem with the randomization process?	High	2.3 [if applicable:] If Y/PY/NI to 2.1 or 2.2: Were important non- protocol interventions balanced across intervention groups?	2.3 If Y/PY/NI to 2.1 or 2.2: Were there deviations from the intended intervention that arose because of the experimental context?		3.3 If N/PN to 3.2: Could missingness in the outcome depend on its true value?		4.3 If N/PN/NI to 4.1 and 4.2: Were outcome assessors aware of the intervention received by study participants?		5.3 ... multiple eligible analyses of the data?				non-adherence to their assigned intervention by trial participants
PY	Non-commercial trial registry record (e.g. ClinicalTrials.gov record)	Towards null		PN		Some concerns	2.4 [if applicable:] Were there failures in implementing the intervention that could have affected the outcome?	2.4 If Y/PY to 2.3: Were these deviations likely to have affected the outcome?		3.4 If Y/PY/NI to 3.3: Is it likely that missingness in the outcome depended on its true value?		4.4 If Y/PY/NI to 4.3: Could assessment of the outcome have been influenced by knowledge of intervention received?
PN	Company-owned trial registry record (e.g. GSK Clinical Study Register record)	Away from null		N			2.5 [if applicable:] Was there non-adherence to the assigned intervention regimen that could have affected participants’ outcomes?	2.5. If Y/PY/NI to 2.4: Were these deviations from intended intervention balanced between groups?				4.5 If Y/PY/NI to 4.4: Is it likely that assessment of the outcome was influenced by knowledge of intervention received?
N	“Grey literature” (e.g. unpublished thesis)	Unpredictable		NI			2.6 If N/PN/NI to 2.3, or Y/PY/NI to 2.4 or 2.5: Was an appropriate analysis used to estimate the effect of adhering to the intervention?	2.6 Was an appropriate analysis used to estimate the effect of assignment to intervention?
NI	Conference abstract(s) about the trial							2.7 If N/PN/NI to 2.6: Was there potential for a substantial impact (on the result) of the failure to analyse participants in the group to which they were randomized?
	Regulatory document (e.g. Clinical Study Report, Drug Approval Package)
	Research ethics application
	Grant database summary (e.g. NIH RePORTER, UKRI Gateway to Research)
	Personal communication with trialist
	Personal communication with the sponsor
